# Supplementary material for: Dynamic simulations on the mitochondrial fatty acid Beta-oxidation network
Source: BMC Syst Biol. 2009 Jan 6;3:2. doi: 10.1186/1752-0509-3-2 (PMC2633313; doi:10.1186/1752-0509-3-2)
Supplement: Additional file 6 — Steady state VLCAD deficiency. Computational model of VLCAD deficiency at steady state [file 1752-0509-3-2-S6.xml]

<?xml version="1.0" encoding="UTF-8"?>
<sbml xmlns="http://www.sbml.org/sbml/level2" level="2" version="1">
  <model id="Model_1" name="BetaOxidation">
    <notes>
      <body xmlns="http://www.w3.org/1999/xhtml"></body>
    </notes>
    <listOfFunctionDefinitions>
      <functionDefinition id="BetaOxOutput" name="BetaOxOutput">
        <math xmlns="http://www.w3.org/1998/Math/MathML">
          <lambda>
            <bvar>
              <ci> k </ci>
            </bvar>
            <bvar>
              <ci> substrate </ci>
            </bvar>
            <bvar>
              <ci> substrateLevel </ci>
            </bvar>
            <bvar>
              <ci> k2 </ci>
            </bvar>
            <bvar>
              <ci> product </ci>
            </bvar>
            <apply>
              <plus/>
              <apply>
                <times/>
                <ci> k </ci>
                <apply>
                  <minus/>
                  <ci> substrate </ci>
                  <ci> substrateLevel </ci>
                </apply>
              </apply>
              <apply>
                <times/>
                <ci> k2 </ci>
                <ci> product </ci>
              </apply>
            </apply>
          </lambda>
        </math>
      </functionDefinition>
      <functionDefinition id="BetaOxOutput1" name="BetaOxOutput1">
        <math xmlns="http://www.w3.org/1998/Math/MathML">
          <lambda>
            <bvar>
              <ci> k </ci>
            </bvar>
            <bvar>
              <ci> substrate </ci>
            </bvar>
            <bvar>
              <ci> substrateLevel </ci>
            </bvar>
            <bvar>
              <ci> k2 </ci>
            </bvar>
            <bvar>
              <ci> product </ci>
            </bvar>
            <bvar>
              <ci> k3 </ci>
            </bvar>
            <bvar>
              <ci> product2 </ci>
            </bvar>
            <apply>
              <plus/>
              <apply>
                <times/>
                <ci> k </ci>
                <apply>
                  <minus/>
                  <ci> substrate </ci>
                  <ci> substrateLevel </ci>
                </apply>
              </apply>
              <apply>
                <times/>
                <ci> k2 </ci>
                <ci> product </ci>
              </apply>
              <apply>
                <times/>
                <ci> k3 </ci>
                <ci> product2 </ci>
              </apply>
            </apply>
          </lambda>
        </math>
      </functionDefinition>
      <functionDefinition id="BetaOxCsupport" name="BetaOxCsupport">
        <math xmlns="http://www.w3.org/1998/Math/MathML">
          <lambda>
            <bvar>
              <ci> k1 </ci>
            </bvar>
            <bvar>
              <ci> substrate </ci>
            </bvar>
            <apply>
              <times/>
              <ci> k1 </ci>
              <ci> substrate </ci>
            </apply>
          </lambda>
        </math>
      </functionDefinition>
      <functionDefinition id="BetaOxPingPongBiBi" name="BetaOxPingPongBiBi">
        <math xmlns="http://www.w3.org/1998/Math/MathML">
          <lambda>
            <bvar>
              <ci> KcF </ci>
            </bvar>
            <bvar>
              <ci> KcR </ci>
            </bvar>
            <bvar>
              <ci> enzyme </ci>
            </bvar>
            <bvar>
              <ci> substrate1 </ci>
            </bvar>
            <bvar>
              <ci> substrate2 </ci>
            </bvar>
            <bvar>
              <ci> product1 </ci>
            </bvar>
            <bvar>
              <ci> product2 </ci>
            </bvar>
            <bvar>
              <ci> Keq </ci>
            </bvar>
            <bvar>
              <ci> KmS2 </ci>
            </bvar>
            <bvar>
              <ci> KmS1 </ci>
            </bvar>
            <bvar>
              <ci> KmP2 </ci>
            </bvar>
            <bvar>
              <ci> KmP1 </ci>
            </bvar>
            <bvar>
              <ci> KiS1 </ci>
            </bvar>
            <bvar>
              <ci> KiP2 </ci>
            </bvar>
            <apply>
              <divide/>
              <apply>
                <times/>
                <ci> KcF </ci>
                <ci> KcR </ci>
                <ci> enzyme </ci>
                <apply>
                  <minus/>
                  <apply>
                    <times/>
                    <ci> substrate1 </ci>
                    <ci> substrate2 </ci>
                  </apply>
                  <apply>
                    <divide/>
                    <apply>
                      <times/>
                      <ci> product1 </ci>
                      <ci> product2 </ci>
                    </apply>
                    <ci> Keq </ci>
                  </apply>
                </apply>
              </apply>
              <apply>
                <plus/>
                <apply>
                  <times/>
                  <ci> KcR </ci>
                  <ci> KmS2 </ci>
                  <ci> substrate1 </ci>
                </apply>
                <apply>
                  <times/>
                  <ci> KcR </ci>
                  <ci> KmS1 </ci>
                  <ci> substrate2 </ci>
                </apply>
                <apply>
                  <divide/>
                  <apply>
                    <times/>
                    <ci> KcF </ci>
                    <ci> KmP2 </ci>
                    <ci> product1 </ci>
                  </apply>
                  <ci> Keq </ci>
                </apply>
                <apply>
                  <divide/>
                  <apply>
                    <times/>
                    <ci> KcF </ci>
                    <ci> KmP1 </ci>
                    <ci> product2 </ci>
                  </apply>
                  <ci> Keq </ci>
                </apply>
                <apply>
                  <times/>
                  <ci> KcR </ci>
                  <ci> substrate1 </ci>
                  <ci> substrate2 </ci>
                </apply>
                <apply>
                  <divide/>
                  <apply>
                    <times/>
                    <ci> KcF </ci>
                    <ci> KmP2 </ci>
                    <ci> substrate1 </ci>
                    <ci> product1 </ci>
                  </apply>
                  <apply>
                    <times/>
                    <ci> Keq </ci>
                    <ci> KiS1 </ci>
                  </apply>
                </apply>
                <apply>
                  <divide/>
                  <apply>
                    <times/>
                    <ci> KcF </ci>
                    <ci> product1 </ci>
                    <ci> product2 </ci>
                  </apply>
                  <ci> Keq </ci>
                </apply>
                <apply>
                  <divide/>
                  <apply>
                    <times/>
                    <ci> KcR </ci>
                    <ci> KmS1 </ci>
                    <ci> substrate2 </ci>
                    <ci> product2 </ci>
                  </apply>
                  <ci> KiP2 </ci>
                </apply>
              </apply>
            </apply>
          </lambda>
        </math>
      </functionDefinition>
      <functionDefinition id="BetaOxidationMichaelisUniUni" name="BetaOxidationMichaelisUniUni">
        <math xmlns="http://www.w3.org/1998/Math/MathML">
          <lambda>
            <bvar>
              <ci> KcF </ci>
            </bvar>
            <bvar>
              <ci> enzyme </ci>
            </bvar>
            <bvar>
              <ci> substrate </ci>
            </bvar>
            <bvar>
              <ci> Ks </ci>
            </bvar>
            <bvar>
              <ci> zero </ci>
            </bvar>
            <bvar>
              <ci> s1 </ci>
            </bvar>
            <bvar>
              <ci> p1 </ci>
            </bvar>
            <bvar>
              <ci> p2 </ci>
            </bvar>
            <apply>
              <plus/>
              <apply>
                <divide/>
                <apply>
                  <times/>
                  <ci> KcF </ci>
                  <ci> enzyme </ci>
                  <ci> substrate </ci>
                </apply>
                <apply>
                  <plus/>
                  <ci> Ks </ci>
                  <ci> substrate </ci>
                </apply>
              </apply>
              <apply>
                <times/>
                <ci> zero </ci>
                <ci> s1 </ci>
              </apply>
              <apply>
                <times/>
                <ci> zero </ci>
                <ci> p1 </ci>
              </apply>
              <apply>
                <times/>
                <ci> zero </ci>
                <ci> p2 </ci>
              </apply>
            </apply>
          </lambda>
        </math>
      </functionDefinition>
      <functionDefinition id="BetaOxidationUniUniReversible" name="BetaOxidationUniUniReversible">
        <math xmlns="http://www.w3.org/1998/Math/MathML">
          <lambda>
            <bvar>
              <ci> KcF </ci>
            </bvar>
            <bvar>
              <ci> Kp </ci>
            </bvar>
            <bvar>
              <ci> substrate </ci>
            </bvar>
            <bvar>
              <ci> KcR </ci>
            </bvar>
            <bvar>
              <ci> Ks </ci>
            </bvar>
            <bvar>
              <ci> product </ci>
            </bvar>
            <bvar>
              <ci> enzyme </ci>
            </bvar>
            <bvar>
              <ci> zero </ci>
            </bvar>
            <bvar>
              <ci> s1 </ci>
            </bvar>
            <bvar>
              <ci> p1 </ci>
            </bvar>
            <apply>
              <plus/>
              <apply>
                <divide/>
                <apply>
                  <times/>
                  <apply>
                    <minus/>
                    <apply>
                      <times/>
                      <ci> KcF </ci>
                      <ci> Kp </ci>
                      <ci> substrate </ci>
                    </apply>
                    <apply>
                      <times/>
                      <ci> KcR </ci>
                      <ci> Ks </ci>
                      <ci> product </ci>
                    </apply>
                  </apply>
                  <ci> enzyme </ci>
                </apply>
                <apply>
                  <plus/>
                  <apply>
                    <times/>
                    <ci> Ks </ci>
                    <ci> product </ci>
                  </apply>
                  <apply>
                    <times/>
                    <ci> Kp </ci>
                    <ci> substrate </ci>
                  </apply>
                  <apply>
                    <times/>
                    <ci> Ks </ci>
                    <ci> Kp </ci>
                  </apply>
                </apply>
              </apply>
              <apply>
                <times/>
                <ci> zero </ci>
                <ci> s1 </ci>
              </apply>
              <apply>
                <times/>
                <ci> zero </ci>
                <ci> p1 </ci>
              </apply>
            </apply>
          </lambda>
        </math>
      </functionDefinition>
      <functionDefinition id="BetaOxCAC" name="BetaOxCAC">
        <math xmlns="http://www.w3.org/1998/Math/MathML">
          <lambda>
            <bvar>
              <ci> KcF </ci>
            </bvar>
            <bvar>
              <ci> KcR </ci>
            </bvar>
            <bvar>
              <ci> enzyme </ci>
            </bvar>
            <bvar>
              <ci> substrate1 </ci>
            </bvar>
            <bvar>
              <ci> substrate2 </ci>
            </bvar>
            <bvar>
              <ci> product1 </ci>
            </bvar>
            <bvar>
              <ci> product2 </ci>
            </bvar>
            <bvar>
              <ci> Keq </ci>
            </bvar>
            <bvar>
              <ci> KmS2 </ci>
            </bvar>
            <bvar>
              <ci> KmS1 </ci>
            </bvar>
            <bvar>
              <ci> KmP2 </ci>
            </bvar>
            <bvar>
              <ci> KmP1 </ci>
            </bvar>
            <bvar>
              <ci> KiS1 </ci>
            </bvar>
            <bvar>
              <ci> KiP2 </ci>
            </bvar>
            <apply>
              <divide/>
              <apply>
                <times/>
                <ci> KcF </ci>
                <ci> KcR </ci>
                <ci> enzyme </ci>
                <apply>
                  <minus/>
                  <apply>
                    <times/>
                    <ci> substrate1 </ci>
                    <ci> substrate2 </ci>
                  </apply>
                  <apply>
                    <divide/>
                    <apply>
                      <times/>
                      <ci> product1 </ci>
                      <ci> product2 </ci>
                    </apply>
                    <ci> Keq </ci>
                  </apply>
                </apply>
              </apply>
              <apply>
                <plus/>
                <apply>
                  <times/>
                  <ci> KcR </ci>
                  <ci> KmS2 </ci>
                  <ci> substrate1 </ci>
                </apply>
                <apply>
                  <times/>
                  <ci> KcR </ci>
                  <ci> KmS1 </ci>
                  <ci> substrate2 </ci>
                </apply>
                <apply>
                  <divide/>
                  <apply>
                    <times/>
                    <ci> KcF </ci>
                    <ci> KmP2 </ci>
                    <ci> product1 </ci>
                  </apply>
                  <ci> Keq </ci>
                </apply>
                <apply>
                  <divide/>
                  <apply>
                    <times/>
                    <ci> KcF </ci>
                    <ci> KmP1 </ci>
                    <ci> product2 </ci>
                  </apply>
                  <ci> Keq </ci>
                </apply>
                <apply>
                  <times/>
                  <ci> KcR </ci>
                  <ci> substrate1 </ci>
                  <ci> substrate2 </ci>
                </apply>
                <apply>
                  <divide/>
                  <apply>
                    <times/>
                    <ci> KcF </ci>
                    <ci> KmP2 </ci>
                    <ci> substrate1 </ci>
                    <ci> product1 </ci>
                  </apply>
                  <apply>
                    <times/>
                    <ci> Keq </ci>
                    <ci> KiS1 </ci>
                  </apply>
                </apply>
                <apply>
                  <divide/>
                  <apply>
                    <times/>
                    <ci> KcF </ci>
                    <ci> product1 </ci>
                    <ci> product2 </ci>
                  </apply>
                  <ci> Keq </ci>
                </apply>
                <apply>
                  <divide/>
                  <apply>
                    <times/>
                    <ci> KcR </ci>
                    <ci> KmS1 </ci>
                    <ci> substrate2 </ci>
                    <ci> product2 </ci>
                  </apply>
                  <ci> KiP2 </ci>
                </apply>
              </apply>
            </apply>
          </lambda>
        </math>
      </functionDefinition>
      <functionDefinition id="BetaOxOrderedBiBi" name="BetaOxOrderedBiBi">
        <math xmlns="http://www.w3.org/1998/Math/MathML">
          <lambda>
            <bvar>
              <ci> KcF </ci>
            </bvar>
            <bvar>
              <ci> KcR </ci>
            </bvar>
            <bvar>
              <ci> Enzyme </ci>
            </bvar>
            <bvar>
              <ci> substrate1 </ci>
            </bvar>
            <bvar>
              <ci> substrate2 </ci>
            </bvar>
            <bvar>
              <ci> product1 </ci>
            </bvar>
            <bvar>
              <ci> product2 </ci>
            </bvar>
            <bvar>
              <ci> Keq </ci>
            </bvar>
            <bvar>
              <ci> KiS1 </ci>
            </bvar>
            <bvar>
              <ci> KmS2 </ci>
            </bvar>
            <bvar>
              <ci> KmS1 </ci>
            </bvar>
            <bvar>
              <ci> KmP2 </ci>
            </bvar>
            <bvar>
              <ci> KmP1 </ci>
            </bvar>
            <bvar>
              <ci> KiP2 </ci>
            </bvar>
            <bvar>
              <ci> KiP1 </ci>
            </bvar>
            <bvar>
              <ci> KiS2 </ci>
            </bvar>
            <apply>
              <divide/>
              <apply>
                <times/>
                <ci> KcF </ci>
                <ci> KcR </ci>
                <ci> Enzyme </ci>
                <apply>
                  <minus/>
                  <apply>
                    <times/>
                    <ci> substrate1 </ci>
                    <ci> substrate2 </ci>
                  </apply>
                  <apply>
                    <divide/>
                    <apply>
                      <times/>
                      <ci> product1 </ci>
                      <ci> product2 </ci>
                    </apply>
                    <ci> Keq </ci>
                  </apply>
                </apply>
              </apply>
              <apply>
                <plus/>
                <apply>
                  <times/>
                  <ci> KcR </ci>
                  <ci> KiS1 </ci>
                  <ci> KmS2 </ci>
                </apply>
                <apply>
                  <times/>
                  <ci> KcR </ci>
                  <ci> KmS2 </ci>
                  <ci> substrate1 </ci>
                </apply>
                <apply>
                  <times/>
                  <ci> KcR </ci>
                  <ci> KmS1 </ci>
                  <ci> substrate2 </ci>
                </apply>
                <apply>
                  <divide/>
                  <apply>
                    <times/>
                    <ci> KcF </ci>
                    <ci> KmP2 </ci>
                    <ci> product1 </ci>
                  </apply>
                  <ci> Keq </ci>
                </apply>
                <apply>
                  <divide/>
                  <apply>
                    <times/>
                    <ci> KcF </ci>
                    <ci> KmP1 </ci>
                    <ci> product2 </ci>
                  </apply>
                  <ci> Keq </ci>
                </apply>
                <apply>
                  <times/>
                  <ci> KcR </ci>
                  <ci> substrate1 </ci>
                  <ci> substrate2 </ci>
                </apply>
                <apply>
                  <divide/>
                  <apply>
                    <times/>
                    <ci> KcF </ci>
                    <ci> KmP2 </ci>
                    <ci> substrate1 </ci>
                    <ci> product1 </ci>
                  </apply>
                  <apply>
                    <times/>
                    <ci> Keq </ci>
                    <ci> KiS1 </ci>
                  </apply>
                </apply>
                <apply>
                  <divide/>
                  <apply>
                    <times/>
                    <ci> KcF </ci>
                    <ci> product1 </ci>
                    <ci> product2 </ci>
                  </apply>
                  <ci> Keq </ci>
                </apply>
                <apply>
                  <divide/>
                  <apply>
                    <times/>
                    <ci> KcR </ci>
                    <ci> KmS1 </ci>
                    <ci> substrate2 </ci>
                    <ci> product2 </ci>
                  </apply>
                  <ci> KiP2 </ci>
                </apply>
                <apply>
                  <divide/>
                  <apply>
                    <times/>
                    <ci> KcR </ci>
                    <ci> substrate1 </ci>
                    <ci> substrate2 </ci>
                    <ci> product1 </ci>
                  </apply>
                  <ci> KiP1 </ci>
                </apply>
                <apply>
                  <divide/>
                  <apply>
                    <times/>
                    <ci> KcF </ci>
                    <ci> substrate2 </ci>
                    <ci> product1 </ci>
                    <ci> product2 </ci>
                  </apply>
                  <apply>
                    <times/>
                    <ci> KiS2 </ci>
                    <ci> Keq </ci>
                  </apply>
                </apply>
              </apply>
            </apply>
          </lambda>
        </math>
      </functionDefinition>
      <functionDefinition id="BetaOxRapidEquilibriumRandomBiBi" name="BetaOxRapidEquilibriumRandomBiBi">
        <math xmlns="http://www.w3.org/1998/Math/MathML">
          <lambda>
            <bvar>
              <ci> substrate1 </ci>
            </bvar>
            <bvar>
              <ci> substrate2 </ci>
            </bvar>
            <bvar>
              <ci> alpha </ci>
            </bvar>
            <bvar>
              <ci> KiS1 </ci>
            </bvar>
            <bvar>
              <ci> KiS2 </ci>
            </bvar>
            <bvar>
              <ci> KcF </ci>
            </bvar>
            <bvar>
              <ci> enzyme </ci>
            </bvar>
            <bvar>
              <ci> product1 </ci>
            </bvar>
            <bvar>
              <ci> product2 </ci>
            </bvar>
            <bvar>
              <ci> beta </ci>
            </bvar>
            <bvar>
              <ci> KiP1 </ci>
            </bvar>
            <bvar>
              <ci> KiP2 </ci>
            </bvar>
            <bvar>
              <ci> KcR </ci>
            </bvar>
            <bvar>
              <ci> gamma </ci>
            </bvar>
            <bvar>
              <ci> delta </ci>
            </bvar>
            <apply>
              <divide/>
              <apply>
                <minus/>
                <apply>
                  <times/>
                  <apply>
                    <divide/>
                    <apply>
                      <times/>
                      <ci> substrate1 </ci>
                      <ci> substrate2 </ci>
                    </apply>
                    <apply>
                      <times/>
                      <ci> alpha </ci>
                      <ci> KiS1 </ci>
                      <ci> KiS2 </ci>
                    </apply>
                  </apply>
                  <ci> KcF </ci>
                  <ci> enzyme </ci>
                </apply>
                <apply>
                  <times/>
                  <apply>
                    <divide/>
                    <apply>
                      <times/>
                      <ci> product1 </ci>
                      <ci> product2 </ci>
                    </apply>
                    <apply>
                      <times/>
                      <ci> beta </ci>
                      <ci> KiP1 </ci>
                      <ci> KiP2 </ci>
                    </apply>
                  </apply>
                  <ci> KcR </ci>
                  <ci> enzyme </ci>
                </apply>
              </apply>
              <apply>
                <plus/>
                <cn> 1 </cn>
                <apply>
                  <divide/>
                  <ci> substrate1 </ci>
                  <ci> KiS1 </ci>
                </apply>
                <apply>
                  <divide/>
                  <ci> substrate2 </ci>
                  <ci> KiS2 </ci>
                </apply>
                <apply>
                  <divide/>
                  <ci> product1 </ci>
                  <ci> KiP1 </ci>
                </apply>
                <apply>
                  <divide/>
                  <ci> product2 </ci>
                  <ci> KiP2 </ci>
                </apply>
                <apply>
                  <divide/>
                  <apply>
                    <times/>
                    <ci> substrate1 </ci>
                    <ci> substrate2 </ci>
                  </apply>
                  <apply>
                    <times/>
                    <ci> alpha </ci>
                    <ci> KiS1 </ci>
                    <ci> KiS2 </ci>
                  </apply>
                </apply>
                <apply>
                  <divide/>
                  <apply>
                    <times/>
                    <ci> product1 </ci>
                    <ci> product2 </ci>
                  </apply>
                  <apply>
                    <times/>
                    <ci> beta </ci>
                    <ci> KiP1 </ci>
                    <ci> KiP2 </ci>
                  </apply>
                </apply>
                <apply>
                  <divide/>
                  <apply>
                    <times/>
                    <ci> substrate2 </ci>
                    <ci> product2 </ci>
                  </apply>
                  <apply>
                    <times/>
                    <ci> gamma </ci>
                    <ci> KiS2 </ci>
                    <ci> KiP2 </ci>
                  </apply>
                </apply>
                <apply>
                  <divide/>
                  <apply>
                    <times/>
                    <ci> substrate1 </ci>
                    <ci> product1 </ci>
                  </apply>
                  <apply>
                    <times/>
                    <ci> delta </ci>
                    <ci> KiS1 </ci>
                    <ci> KiP1 </ci>
                  </apply>
                </apply>
              </apply>
            </apply>
          </lambda>
        </math>
      </functionDefinition>
    </listOfFunctionDefinitions>
    <listOfCompartments>
      <compartment id="compartment_0" name="IMS" size="5e-018"/>
      <compartment id="compartment_2" name="Matrix" size="4.3e-016"/>
      <compartment id="compartment_1" name="Membrane" size="1"/>
    </listOfCompartments>
    <listOfSpecies>
      <species id="species_1" name="PalCar16_IMS" compartment="compartment_0" initialConcentration="4.9977734753718e-005"/>
      <species id="species_12" name="PalCar14_IMS" compartment="compartment_0" initialConcentration="5.04034063928305e-007"/>
      <species id="species_55" name="PalCar18_IMS" compartment="compartment_0" initialConcentration="5.0347487671511e-006"/>
      <species id="species_62" name="PalCar20_IMS" compartment="compartment_0" initialConcentration="5.03474976278e-006"/>
      <species id="species_69" name="PalCar22_IMS" compartment="compartment_0" initialConcentration="5.03475144554271e-006"/>
      <species id="species_8" name="CoA_IMS" compartment="compartment_0" initialConcentration="0.0002324754408" boundaryCondition="true" constant="true"/>
      <species id="species_7" name="Car_IMS" compartment="compartment_0" initialConcentration="0.0002" boundaryCondition="true" constant="true"/>
      <species id="species_18" name="C16AcylCoA_IMS" compartment="compartment_0" initialConcentration="3.98529327150483e-005" boundaryCondition="true" constant="true"/>
      <species id="species_13" name="C14AcylCoA_IMS" compartment="compartment_0" initialConcentration="3.321077726e-007" boundaryCondition="true" constant="true"/>
      <species id="species_54" name="C18AcylCoA_IMS" compartment="compartment_0" initialConcentration="3.32107772625402e-006" boundaryCondition="true" constant="true"/>
      <species id="species_61" name="C20AcylCoA_IMS" compartment="compartment_0" initialConcentration="3.32107772625402e-006" boundaryCondition="true" constant="true"/>
      <species id="species_68" name="C22AcylCoA_IMS" compartment="compartment_0" initialConcentration="3.32107772625402e-006" boundaryCondition="true" constant="true"/>
      <species id="species_2" name="EnzymeCPT1" compartment="compartment_0" initialConcentration="3.321077726e-005" boundaryCondition="true" constant="true"/>
      <species id="species_25" name="C10AcylCoA_MAT" compartment="compartment_2" initialConcentration="4.53522741446763e-006"/>
      <species id="species_26" name="C10EnoylCoA_MAT" compartment="compartment_2" initialConcentration="7.70844861368796e-007"/>
      <species id="species_36" name="C10HydroxyacylCoA_MAT" compartment="compartment_2" initialConcentration="1.9655887695568e-009"/>
      <species id="species_43" name="C10OxoacylCoA_MAT" compartment="compartment_2" initialConcentration="4.39942520788686e-010"/>
      <species id="species_23" name="C12AcylCoA_MAT" compartment="compartment_2" initialConcentration="5.65891914130459e-006"/>
      <species id="species_24" name="C12EnoylCoA_MAT" compartment="compartment_2" initialConcentration="7.70844861368796e-007"/>
      <species id="species_35" name="C12HydroxyacylCoA_MAT" compartment="compartment_2" initialConcentration="1.9655887695568e-009"/>
      <species id="species_42" name="C12OxoacylCoA_MAT" compartment="compartment_2" initialConcentration="2.92976082637625e-010"/>
      <species id="species_22" name="C14EnoylCoA_MAT" compartment="compartment_2" initialConcentration="7.70844861368797e-007"/>
      <species id="species_34" name="C14HydroxyacylCoA_MAT" compartment="compartment_2" initialConcentration="1.9655887695568e-009"/>
      <species id="species_41" name="C14OxoacylCoA_MAT" compartment="compartment_2" initialConcentration="4.61557457745797e-010"/>
      <species id="species_20" name="C16EnoylCoA_MAT" compartment="compartment_2" initialConcentration="7.62747054030167e-007"/>
      <species id="species_33" name="C16HydroxyacylCoA_MAT" compartment="compartment_2" initialConcentration="1.94506118639891e-009"/>
      <species id="species_40" name="C16OxoacylCoA_MAT" compartment="compartment_2" initialConcentration="5.88583449899809e-010"/>
      <species id="species_46" name="C4AcetoacetylCoA_MAT" compartment="compartment_2" initialConcentration="1.12896786644275e-008"/>
      <species id="species_31" name="C4AcylCoA_MAT" compartment="compartment_2" initialConcentration="4.56912241637169e-006"/>
      <species id="species_32" name="C4EnoylCoA_MAT" compartment="compartment_2" initialConcentration="7.70844861368796e-007"/>
      <species id="species_39" name="C4IlydroxyacylCoA_MAT" compartment="compartment_2" initialConcentration="1.9655887695568e-009"/>
      <species id="species_29" name="C6AcylCoA_MAT" compartment="compartment_2" initialConcentration="3.61617576210171e-006"/>
      <species id="species_30" name="C6EnoylCoA_MAT" compartment="compartment_2" initialConcentration="7.70844861368797e-007"/>
      <species id="species_38" name="C6HydroxyacylCoA_MAT" compartment="compartment_2" initialConcentration="1.9655887695568e-009"/>
      <species id="species_45" name="C6OxoacylCoA_MAT" compartment="compartment_2" initialConcentration="1.45006611730511e-009"/>
      <species id="species_27" name="C8AcylCoA_MAT" compartment="compartment_2" initialConcentration="4.61113132238702e-006"/>
      <species id="species_28" name="C8EnoylCoA_MAT" compartment="compartment_2" initialConcentration="7.70844861368796e-007"/>
      <species id="species_37" name="C8HydroxyacylCoA_MAT" compartment="compartment_2" initialConcentration="1.9655887695568e-009"/>
      <species id="species_44" name="C8OxoacylCoA_MAT" compartment="compartment_2" initialConcentration="6.52475723902668e-010"/>
      <species id="species_58" name="C18EnoylCoA_MAT" compartment="compartment_2" initialConcentration="2.29295703599355e-007"/>
      <species id="species_59" name="C18HydroxyacylCoA_MAT" compartment="compartment_2" initialConcentration="5.87131844545315e-010"/>
      <species id="species_60" name="C18OxoacylCoA_MAT" compartment="compartment_2" initialConcentration="2.52386690732404e-010"/>
      <species id="species_65" name="C20EnoylCoA_MAT" compartment="compartment_2" initialConcentration="1.5274106974492e-007"/>
      <species id="species_66" name="C20HydroxyacylCoA_MAT" compartment="compartment_2" initialConcentration="3.91338731819167e-010"/>
      <species id="species_67" name="C20OxoacylCoA_MAT" compartment="compartment_2" initialConcentration="9.74442245851961e-011"/>
      <species id="species_72" name="C22EnoylCoA_MAT" compartment="compartment_2" initialConcentration="7.63069616264788e-008"/>
      <species id="species_73" name="C22HydroxyacylCoA_MAT" compartment="compartment_2" initialConcentration="1.95622254356177e-010"/>
      <species id="species_74" name="C22OxoacylCoA_MAT" compartment="compartment_2" initialConcentration="5.47739409556739e-011"/>
      <species id="species_10" name="PalCar16_MAT" compartment="compartment_2" initialConcentration="4.24557363464316e-005"/>
      <species id="species_11" name="PalCar14_MAT" compartment="compartment_2" initialConcentration="2.51288776104183e-007"/>
      <species id="species_56" name="PalCar18_MAT" compartment="compartment_2" initialConcentration="1.1223637801232e-006"/>
      <species id="species_63" name="PalCar20_MAT" compartment="compartment_2" initialConcentration="1.86734273107788e-006"/>
      <species id="species_70" name="PalCar22_MAT" compartment="compartment_2" initialConcentration="3.12647826563778e-006"/>
      <species id="species_21" name="C14AcylCoA_MAT" compartment="compartment_2" initialConcentration="3.2380931148314e-005"/>
      <species id="species_19" name="C16AcylCoA_MAT" compartment="compartment_2" initialConcentration="8.22574763230081e-005"/>
      <species id="species_57" name="C18AcylCoA_MAT" compartment="compartment_2" initialConcentration="1.1135247925651e-005"/>
      <species id="species_64" name="C20AcylCoA_MAT" compartment="compartment_2" initialConcentration="2.31766742119247e-005"/>
      <species id="species_71" name="C22AcylCoA_MAT" compartment="compartment_2" initialConcentration="4.35359104044304e-005"/>
      <species id="species_47" name="AcetylCoA_MAT" compartment="compartment_2" initialConcentration="3.00000018003352e-005"/>
      <species id="species_3" name="NADH" compartment="compartment_2" initialConcentration="7.20000015906891e-005"/>
      <species id="species_4" name="FADH_MAT" compartment="compartment_2" initialConcentration="4.6000159068908e-007"/>
      <species id="species_5" name="H" compartment="compartment_2" initialConcentration="1.00000000000159"/>
      <species id="species_9" name="CoA_MAT" compartment="compartment_2" initialConcentration="38.618142406324"/>
      <species id="species_0" name="AcetylCoA_Res" compartment="compartment_2" initialConcentration="0"/>
      <species id="species_14" name="NADH_Res" compartment="compartment_2" initialConcentration="0"/>
      <species id="species_15" name="FADH_Res" compartment="compartment_2" initialConcentration="0"/>
      <species id="species_16" name="H_Res" compartment="compartment_2" initialConcentration="0"/>
      <species id="species_17" name="EnzymeACD22" compartment="compartment_2" initialConcentration="3.86171828634189e-009" boundaryCondition="true" constant="true"/>
      <species id="species_48" name="EnzymeACD20" compartment="compartment_2" initialConcentration="1.15851548590257e-008" boundaryCondition="true" constant="true"/>
      <species id="species_75" name="EnzymeACD18" compartment="compartment_2" initialConcentration="3.08937462907351e-008" boundaryCondition="true" constant="true"/>
      <species id="species_76" name="EnzymeACD16" compartment="compartment_2" initialConcentration="3.4755464577077e-008" boundaryCondition="true" constant="true"/>
      <species id="species_77" name="EnzymeACD14" compartment="compartment_2" initialConcentration="5.40640560087864e-008" boundaryCondition="true" constant="true"/>
      <species id="species_78" name="EnzymeACD12" compartment="compartment_2" initialConcentration="2.0467106917612e-007" boundaryCondition="true" constant="true"/>
      <species id="species_79" name="EnzymeACD10" compartment="compartment_2" initialConcentration="2.510116886e-007" boundaryCondition="true" constant="true"/>
      <species id="species_80" name="EnzymeACD8" compartment="compartment_2" initialConcentration="2.471499703e-007" boundaryCondition="true" constant="true"/>
      <species id="species_81" name="EnzymeACD6" compartment="compartment_2" initialConcentration="3.050757446e-007" boundaryCondition="true" constant="true"/>
      <species id="species_82" name="EnzymeACD4" compartment="compartment_2" initialConcentration="2.43288252e-007" boundaryCondition="true" constant="true"/>
      <species id="species_83" name="EnzymeOCT" compartment="compartment_2" initialConcentration="3.86171828634189e-007" boundaryCondition="true" constant="true"/>
      <species id="species_84" name="EnzymeHCD" compartment="compartment_2" initialConcentration="3.86171828634189e-007" boundaryCondition="true" constant="true"/>
      <species id="species_85" name="EnzymeECH" compartment="compartment_2" initialConcentration="3.86171828634189e-007" boundaryCondition="true" constant="true"/>
      <species id="species_6" name="Car_MAT" compartment="compartment_2" initialConcentration="0.00095" boundaryCondition="true" constant="true"/>
      <species id="species_86" name="FAD_MAT" compartment="compartment_2" initialConcentration="3.1e-007" boundaryCondition="true" constant="true"/>
      <species id="species_87" name="H2O" compartment="compartment_2" initialConcentration="1" boundaryCondition="true" constant="true"/>
      <species id="species_88" name="NAD_MAT" compartment="compartment_2" initialConcentration="0.00017" boundaryCondition="true" constant="true"/>
      <species id="species_89" name="EnzymeCPT2" compartment="compartment_2" initialConcentration="3.861718286e-007" boundaryCondition="true" constant="true"/>
      <species id="species_53" name="C10AcylCoA_input" compartment="compartment_2" initialConcentration="0" boundaryCondition="true" constant="true"/>
      <species id="species_52" name="C12AcylCoA_input" compartment="compartment_2" initialConcentration="0" boundaryCondition="true" constant="true"/>
      <species id="species_51" name="C4AcylCoA_input" compartment="compartment_2" initialConcentration="0" boundaryCondition="true" constant="true"/>
      <species id="species_50" name="C6AcylCoA_input" compartment="compartment_2" initialConcentration="0" boundaryCondition="true" constant="true"/>
      <species id="species_49" name="C8AcylCoA_input" compartment="compartment_2" initialConcentration="0" boundaryCondition="true" constant="true"/>
      <species id="species_90" name="EnzymeCAC" compartment="compartment_1" initialConcentration="1.660538863e-022" boundaryCondition="true" constant="true"/>
    </listOfSpecies>
    <listOfParameters>
      <parameter id="parameter_0" name="ACD4_KmS1" value="3.9e-005"/>
      <parameter id="parameter_1" name="ACD4_KmS2" value="1.2e-007"/>
      <parameter id="parameter_2" name="ACD4_KmP1" value="1.08e-006"/>
      <parameter id="parameter_3" name="ACD4_KmP2" value="2.42e-005"/>
      <parameter id="parameter_4" name="ACD4_KiS1" value="7.6e-005"/>
      <parameter id="parameter_5" name="ACD4_KiS2" value="2.4e-007"/>
      <parameter id="parameter_6" name="ACD4_KiP1" value="7.53e-005"/>
      <parameter id="parameter_7" name="ACD4_KiP2" value="1.19e-005"/>
      <parameter id="parameter_8" name="ACD4_Keq" value="8.99"/>
      <parameter id="parameter_9" name="ACD4_KcF" value="2.18"/>
      <parameter id="parameter_10" name="ACD4_KcR" value="0.3"/>
      <parameter id="parameter_11" name="ACD6_KmS1" value="3.9e-005"/>
      <parameter id="parameter_12" name="ACD6_KmS2" value="1.2e-007"/>
      <parameter id="parameter_13" name="ACD6_KmP1" value="1.08e-006"/>
      <parameter id="parameter_14" name="ACD6_KmP2" value="2.42e-005"/>
      <parameter id="parameter_15" name="ACD6_KiS1" value="7.6e-005"/>
      <parameter id="parameter_16" name="ACD6_KiS2" value="2.4e-007"/>
      <parameter id="parameter_17" name="ACD6_KiP1" value="7.53e-005"/>
      <parameter id="parameter_18" name="ACD6_KiP2" value="1.19e-005"/>
      <parameter id="parameter_19" name="ACD6_Keq" value="8.99"/>
      <parameter id="parameter_20" name="ACD6_KcF" value="2.18"/>
      <parameter id="parameter_21" name="ACD6_KcR" value="0.3"/>
      <parameter id="parameter_22" name="ACD8_KmS1" value="3.9e-005"/>
      <parameter id="parameter_23" name="ACD8_KmS2" value="1.2e-007"/>
      <parameter id="parameter_24" name="ACD8_KmP1" value="1.08e-006"/>
      <parameter id="parameter_25" name="ACD8_KmP2" value="2.42e-005"/>
      <parameter id="parameter_26" name="ACD8_KiS1" value="7.6e-005"/>
      <parameter id="parameter_27" name="ACD8_KiS2" value="2.4e-007"/>
      <parameter id="parameter_28" name="ACD8_KiP1" value="7.53e-007"/>
      <parameter id="parameter_29" name="ACD8_KiP2" value="1.19e-005"/>
      <parameter id="parameter_30" name="ACD8_Keq" value="8.99"/>
      <parameter id="parameter_31" name="ACD8_KcF" value="2.18"/>
      <parameter id="parameter_32" name="ACD8_KcR" value="0.3"/>
      <parameter id="parameter_33" name="ACD10_KmS1" value="3.9e-005"/>
      <parameter id="parameter_34" name="ACD10_KmS2" value="1.2e-007"/>
      <parameter id="parameter_35" name="ACD10_KmP1" value="1.08e-006"/>
      <parameter id="parameter_36" name="ACD10_KmP2" value="2.42e-005"/>
      <parameter id="parameter_37" name="ACD10_KiS1" value="7.6e-005"/>
      <parameter id="parameter_38" name="ACD10_KiS2" value="2.4e-007"/>
      <parameter id="parameter_39" name="ACD10_KiP1" value="7.53e-007"/>
      <parameter id="parameter_40" name="ACD10_KiP2" value="1.19e-005"/>
      <parameter id="parameter_41" name="ACD10_Keq" value="8.99"/>
      <parameter id="parameter_42" name="ACD10_KcF" value="2.18"/>
      <parameter id="parameter_43" name="ACD10_KcR" value="0.3"/>
      <parameter id="parameter_44" name="ACD12_KmS1" value="3.9e-005"/>
      <parameter id="parameter_45" name="ACD12_KmS2" value="1.2e-007"/>
      <parameter id="parameter_46" name="ACD12_KmP1" value="1.08e-006"/>
      <parameter id="parameter_47" name="ACD12_KmP2" value="2.42e-005"/>
      <parameter id="parameter_48" name="ACD12_KiS1" value="7.6e-005"/>
      <parameter id="parameter_49" name="ACD12_KiS2" value="2.4e-007"/>
      <parameter id="parameter_50" name="ACD12_KiP1" value="7.53e-007"/>
      <parameter id="parameter_51" name="ACD12_KiP2" value="1.19e-005"/>
      <parameter id="parameter_52" name="ACD12_Keq" value="8.99"/>
      <parameter id="parameter_53" name="ACD12_KcF" value="2.18"/>
      <parameter id="parameter_54" name="ACD12_KcR" value="0.3"/>
      <parameter id="parameter_55" name="ACD14_KmS1" value="3.9e-005"/>
      <parameter id="parameter_56" name="ACD14_KmS2" value="1.2e-007"/>
      <parameter id="parameter_57" name="ACD14_KmP1" value="1.08e-006"/>
      <parameter id="parameter_58" name="ACD14_KmP2" value="2.42e-005"/>
      <parameter id="parameter_59" name="ACD14_KiS1" value="7.6e-005"/>
      <parameter id="parameter_60" name="ACD14_KiS2" value="2.4e-007"/>
      <parameter id="parameter_61" name="ACD14_KiP1" value="7.53e-007"/>
      <parameter id="parameter_62" name="ACD14_KiP2" value="1.19e-005"/>
      <parameter id="parameter_63" name="ACD14_Keq" value="8.99"/>
      <parameter id="parameter_64" name="ACD14_KcF" value="2.18"/>
      <parameter id="parameter_65" name="ACD14_KcR" value="0.3"/>
      <parameter id="parameter_66" name="ACD16_KmS1" value="3.9e-005"/>
      <parameter id="parameter_67" name="ACD16_KmS2" value="1.2e-007"/>
      <parameter id="parameter_68" name="ACD16_KmP1" value="1.08e-006"/>
      <parameter id="parameter_69" name="ACD16_KmP2" value="2.42e-005"/>
      <parameter id="parameter_70" name="ACD16_KiS1" value="7.6e-005"/>
      <parameter id="parameter_71" name="ACD16_KiS2" value="2.4e-007"/>
      <parameter id="parameter_72" name="ACD16_KiP1" value="7.53e-007"/>
      <parameter id="parameter_73" name="ACD16_KiP2" value="1.19e-005"/>
      <parameter id="parameter_74" name="ACD16_Keq" value="8.99"/>
      <parameter id="parameter_75" name="ACD16_KcF" value="2.18"/>
      <parameter id="parameter_76" name="ACD16_KcR" value="0.3"/>
      <parameter id="parameter_77" name="ECH4_KS" value="1.69e-005"/>
      <parameter id="parameter_78" name="ECH4_KP" value="1.21e-005"/>
      <parameter id="parameter_79" name="ECH4_KcF" value="8.91667"/>
      <parameter id="parameter_80" name="ECH4_KcR" value="2154.17"/>
      <parameter id="parameter_81" name="ECH6_KS" value="1.69e-005"/>
      <parameter id="parameter_82" name="ECH6_KP" value="1.21e-005"/>
      <parameter id="parameter_83" name="ECH6_KcF" value="8.91667"/>
      <parameter id="parameter_84" name="ECH6_KcR" value="2154.17"/>
      <parameter id="parameter_85" name="ECH8_KS" value="1.69e-005"/>
      <parameter id="parameter_86" name="ECH8_KP" value="1.21e-005"/>
      <parameter id="parameter_87" name="ECH8_KcF" value="8.91667"/>
      <parameter id="parameter_88" name="ECH8_KcR" value="2154.17"/>
      <parameter id="parameter_89" name="ECH10_KS" value="1.69e-005"/>
      <parameter id="parameter_90" name="ECH10_KP" value="1.21e-005"/>
      <parameter id="parameter_91" name="ECH10_KcF" value="8.91667"/>
      <parameter id="parameter_92" name="ECH10_KcR" value="2154.17"/>
      <parameter id="parameter_93" name="ECH12_KS" value="1.69e-005"/>
      <parameter id="parameter_94" name="ECH12_KP" value="1.21e-005"/>
      <parameter id="parameter_95" name="ECH12_KcF" value="8.91667"/>
      <parameter id="parameter_96" name="ECH12_KcR" value="2154.17"/>
      <parameter id="parameter_97" name="ECH14_KS" value="1.69e-005"/>
      <parameter id="parameter_98" name="ECH14_KP" value="1.21e-005"/>
      <parameter id="parameter_99" name="ECH14_KcF" value="8.91667"/>
      <parameter id="parameter_100" name="ECH14_KcR" value="2154.17"/>
      <parameter id="parameter_101" name="ECH16_KS" value="1.69e-005"/>
      <parameter id="parameter_102" name="ECH16_KP" value="1.21e-005"/>
      <parameter id="parameter_103" name="ECH16_KcF" value="8.91667"/>
      <parameter id="parameter_104" name="ECH16_KcR" value="2154.17"/>
      <parameter id="parameter_105" name="HCD4_KS" value="1.5e-006"/>
      <parameter id="parameter_106" name="HCD4_KcF" value="41.483333"/>
      <parameter id="parameter_107" name="HCD6_KS" value="1.5e-006"/>
      <parameter id="parameter_108" name="HCD6_KcF" value="41.483333"/>
      <parameter id="parameter_109" name="HCD8_KS" value="1.5e-006"/>
      <parameter id="parameter_110" name="HCD8_KcF" value="41.483333"/>
      <parameter id="parameter_111" name="HCD10_KS" value="1.5e-006"/>
      <parameter id="parameter_112" name="HCD10_KcF" value="41.483333"/>
      <parameter id="parameter_113" name="HCD12_KS" value="1.5e-006"/>
      <parameter id="parameter_114" name="HCD12_KcF" value="41.483333"/>
      <parameter id="parameter_115" name="HCD14_KS" value="1.5e-006"/>
      <parameter id="parameter_116" name="HCD14_KcF" value="41.483333"/>
      <parameter id="parameter_117" name="HCD16_KS" value="1.5e-006"/>
      <parameter id="parameter_118" name="HCD16_KcF" value="41.483333"/>
      <parameter id="parameter_119" name="OCT4_KmS1" value="1.24e-005"/>
      <parameter id="parameter_120" name="OCT4_KmS2" value="2.2e-006"/>
      <parameter id="parameter_121" name="OCT4_KmP1" value="7.2e-005"/>
      <parameter id="parameter_122" name="OCT4_KmP2" value="8.7e-005"/>
      <parameter id="parameter_123" name="OCT4_KiS1" value="1.1e-005"/>
      <parameter id="parameter_124" name="OCT4_KiP2" value="8.7e-005"/>
      <parameter id="parameter_125" name="OCT4_Keq" value="160.98"/>
      <parameter id="parameter_126" name="OCT4_KcF" value="80.244"/>
      <parameter id="parameter_127" name="OCT4_KcR" value="51.615"/>
      <parameter id="parameter_128" name="OCT6_KmS1" value="6.7e-006"/>
      <parameter id="parameter_129" name="OCT6_KmS2" value="1.89e-005"/>
      <parameter id="parameter_130" name="OCT6_KmP1" value="7.2e-005"/>
      <parameter id="parameter_131" name="OCT6_KmP2" value="8.7e-005"/>
      <parameter id="parameter_132" name="OCT6_KiS1" value="1.1e-005"/>
      <parameter id="parameter_133" name="OCT6_KiP2" value="8.7e-005"/>
      <parameter id="parameter_134" name="OCT6_Keq" value="160.98"/>
      <parameter id="parameter_135" name="OCT6_KcF" value="264.07"/>
      <parameter id="parameter_136" name="OCT6_KcR" value="167.13"/>
      <parameter id="parameter_137" name="OCT8_KmS1" value="3.2e-006"/>
      <parameter id="parameter_138" name="OCT8_KmS2" value="3.55e-005"/>
      <parameter id="parameter_139" name="OCT8_KmP1" value="7.2e-005"/>
      <parameter id="parameter_140" name="OCT8_KmP2" value="8.7e-005"/>
      <parameter id="parameter_141" name="OCT8_KiS1" value="1.1e-005"/>
      <parameter id="parameter_142" name="OCT8_KiP2" value="8.7e-005"/>
      <parameter id="parameter_143" name="OCT8_Keq" value="160.98"/>
      <parameter id="parameter_144" name="OCT8_KcF" value="277.38"/>
      <parameter id="parameter_145" name="OCT8_KcR" value="175.56"/>
      <parameter id="parameter_146" name="OCT10_KmS1" value="2.1e-006"/>
      <parameter id="parameter_147" name="OCT10_KmS2" value="3.57e-005"/>
      <parameter id="parameter_148" name="OCT10_KmP1" value="7.2e-005"/>
      <parameter id="parameter_149" name="OCT10_KmP2" value="8.7e-005"/>
      <parameter id="parameter_150" name="OCT10_KiS1" value="1.1e-005"/>
      <parameter id="parameter_151" name="OCT10_KiP2" value="8.7e-005"/>
      <parameter id="parameter_152" name="OCT10_Keq" value="160.98"/>
      <parameter id="parameter_153" name="OCT10_KcF" value="272.94"/>
      <parameter id="parameter_154" name="OCT10_KcR" value="172.75"/>
      <parameter id="parameter_155" name="OCT12_KmS1" value="1.3e-006"/>
      <parameter id="parameter_156" name="OCT12_KmS2" value="3.84e-005"/>
      <parameter id="parameter_157" name="OCT12_KmP1" value="7.2e-005"/>
      <parameter id="parameter_158" name="OCT12_KmP2" value="8.7e-005"/>
      <parameter id="parameter_159" name="OCT12_KiS1" value="1.1e-005"/>
      <parameter id="parameter_160" name="OCT12_KiP2" value="8.7e-005"/>
      <parameter id="parameter_161" name="OCT12_Keq" value="160.98"/>
      <parameter id="parameter_162" name="OCT12_KcF" value="253.52"/>
      <parameter id="parameter_163" name="OCT12_KcR" value="160.46"/>
      <parameter id="parameter_164" name="OCT14_KmS1" value="1.1e-006"/>
      <parameter id="parameter_165" name="OCT14_KmS2" value="2.86e-005"/>
      <parameter id="parameter_166" name="OCT14_KmP1" value="7.2e-005"/>
      <parameter id="parameter_167" name="OCT14_KmP2" value="8.7e-005"/>
      <parameter id="parameter_168" name="OCT14_KiS1" value="1.1e-005"/>
      <parameter id="parameter_169" name="OCT14_KiP2" value="8.7e-005"/>
      <parameter id="parameter_170" name="OCT14_Keq" value="160.98"/>
      <parameter id="parameter_171" name="OCT14_KcF" value="137.86"/>
      <parameter id="parameter_172" name="OCT14_KcR" value="87.253"/>
      <parameter id="parameter_173" name="OCT16_KmS1" value="1.1e-006"/>
      <parameter id="parameter_174" name="OCT16_KmS2" value="2.86e-005"/>
      <parameter id="parameter_175" name="OCT16_KmP1" value="7.2e-005"/>
      <parameter id="parameter_176" name="OCT16_KmP2" value="8.7e-005"/>
      <parameter id="parameter_177" name="OCT16_KiS1" value="1.1e-005"/>
      <parameter id="parameter_178" name="OCT16_KiP2" value="8.7e-005"/>
      <parameter id="parameter_179" name="OCT16_Keq" value="160.98"/>
      <parameter id="parameter_180" name="OCT16_KcF" value="137.86"/>
      <parameter id="parameter_181" name="OCT16_KcR" value="87.253"/>
      <parameter id="parameter_182" name="CPT1_KiS1" value="0.000182"/>
      <parameter id="parameter_183" name="CPT1_KiS2" value="8.2e-007"/>
      <parameter id="parameter_184" name="CPT1_KiP1" value="6.7e-006"/>
      <parameter id="parameter_185" name="CPT1_KiP2" value="2.1e-005"/>
      <parameter id="parameter_186" name="CPT1_KcF" value="61.4"/>
      <parameter id="parameter_187" name="CPT1_KcR" value="32.8"/>
      <parameter id="parameter_188" name="CPT1_alpha" value="1"/>
      <parameter id="parameter_189" name="CPT1_beta" value="1"/>
      <parameter id="parameter_190" name="CPT1_gamma" value="1"/>
      <parameter id="parameter_191" name="CPT1_delta" value="1"/>
      <parameter id="parameter_192" name="CAC_KmS1" value="0.0006"/>
      <parameter id="parameter_193" name="CAC_KmS2" value="0.0094"/>
      <parameter id="parameter_194" name="CAC_KmP1" value="4.34e-005"/>
      <parameter id="parameter_195" name="CAC_KmP2" value="0.0004"/>
      <parameter id="parameter_196" name="CAC_KiS1" value="8.7e-006"/>
      <parameter id="parameter_197" name="CAC_KiP2" value="0.00025"/>
      <parameter id="parameter_198" name="CAC_Keq" value="243.3"/>
      <parameter id="parameter_199" name="CAC_KcF" value="1.22"/>
      <parameter id="parameter_200" name="CAC_KcR" value="1.08"/>
      <parameter id="parameter_201" name="CPT2_KmP1" value="0.00095"/>
      <parameter id="parameter_202" name="CPT2_KmP2" value="3.4e-005"/>
      <parameter id="parameter_203" name="CPT2_KmS1" value="0.00063"/>
      <parameter id="parameter_204" name="CPT2_KmS2" value="0.00033"/>
      <parameter id="parameter_205" name="CPT2_KiS1" value="0.00024"/>
      <parameter id="parameter_206" name="CPT2_KiS2" value="0.00027"/>
      <parameter id="parameter_207" name="CPT2_KiP1" value="4.1e-005"/>
      <parameter id="parameter_208" name="CPT2_KiP2" value="7e-006"/>
      <parameter id="parameter_209" name="CPT2_Keq" value="23540"/>
      <parameter id="parameter_210" name="CPT2_KcF" value="8"/>
      <parameter id="parameter_211" name="CPT2_KcR" value="2.4"/>
      <parameter id="parameter_237" name="C12supportK12" value="0.1"/>
      <parameter id="parameter_242" name="C4supportK4" value="0.001"/>
      <parameter id="parameter_243" name="C6supportK6" value="0.001"/>
      <parameter id="parameter_244" name="C8supportK8" value="0.01"/>
      <parameter id="parameter_245" name="C10supportK10" value="0.01"/>
      <parameter id="parameter_247" name="ACD18_KmS1" value="3.9e-005"/>
      <parameter id="parameter_248" name="ACD18_KmS2" value="1.2e-007"/>
      <parameter id="parameter_249" name="ACD18_KmP1" value="1.08e-006"/>
      <parameter id="parameter_250" name="ACD18_KmP2" value="2.42e-005"/>
      <parameter id="parameter_251" name="ACD18_KiS1" value="7.6e-005"/>
      <parameter id="parameter_252" name="ACD18_KiS2" value="2.4e-007"/>
      <parameter id="parameter_253" name="ACD18_KiP1" value="7.53e-005"/>
      <parameter id="parameter_254" name="ACD18_KiP2" value="1.19e-005"/>
      <parameter id="parameter_255" name="ACD18_Keq" value="8.99"/>
      <parameter id="parameter_256" name="ACD18_KcF" value="2.18"/>
      <parameter id="parameter_257" name="ACD18_KcR" value="0.3"/>
      <parameter id="parameter_258" name="ECH18_KS" value="1.69e-005"/>
      <parameter id="parameter_259" name="ECH18_KP" value="1.21e-005"/>
      <parameter id="parameter_260" name="ECH18_KcF" value="8.91667"/>
      <parameter id="parameter_261" name="ECH18_KcR" value="2154.17"/>
      <parameter id="parameter_262" name="HCD18_KS" value="1.5e-006"/>
      <parameter id="parameter_263" name="HCD18_KcF" value="41.483333"/>
      <parameter id="parameter_264" name="OCT18_KmS1" value="1.1e-006"/>
      <parameter id="parameter_265" name="OCT18_KmS2" value="2.86e-005"/>
      <parameter id="parameter_266" name="OCT18_KmP1" value="7.2e-005"/>
      <parameter id="parameter_267" name="OCT18_KmP2" value="8.7e-005"/>
      <parameter id="parameter_268" name="OCT18_KiS1" value="1.1e-005"/>
      <parameter id="parameter_269" name="OCT18_KiP2" value="8.7e-005"/>
      <parameter id="parameter_270" name="OCT18_Keq" value="160.98"/>
      <parameter id="parameter_271" name="OCT18_KcF" value="137.86"/>
      <parameter id="parameter_272" name="OCT18_KcR" value="87.253"/>
      <parameter id="parameter_274" name="ACD20_KmS1" value="3.9e-005"/>
      <parameter id="parameter_275" name="ACD20_KmS2" value="1.2e-007"/>
      <parameter id="parameter_276" name="ACD20_KmP1" value="1.08e-006"/>
      <parameter id="parameter_277" name="ACD20_KmP2" value="2.42e-005"/>
      <parameter id="parameter_278" name="ACD20_KiS1" value="7.6e-005"/>
      <parameter id="parameter_279" name="ACD20_KiS2" value="2.4e-007"/>
      <parameter id="parameter_280" name="ACD20_KiP1" value="7.53e-005"/>
      <parameter id="parameter_281" name="ACD20_KiP2" value="1.19e-005"/>
      <parameter id="parameter_282" name="ACD20_Keq" value="8.99"/>
      <parameter id="parameter_283" name="ACD20_KcF" value="2.18"/>
      <parameter id="parameter_284" name="ACD20_KcR" value="0.3"/>
      <parameter id="parameter_285" name="ECH20_KS" value="1.69e-005"/>
      <parameter id="parameter_286" name="ECH20_KP" value="1.21e-005"/>
      <parameter id="parameter_287" name="ECH20_KcF" value="8.91667"/>
      <parameter id="parameter_288" name="ECH20_KcR" value="2154.17"/>
      <parameter id="parameter_289" name="HCD20_KS" value="1.5e-006"/>
      <parameter id="parameter_290" name="HCD20_KcF" value="41.483333"/>
      <parameter id="parameter_291" name="OCT20_KmS1" value="1.1e-006"/>
      <parameter id="parameter_292" name="OCT20_KmS2" value="2.86e-005"/>
      <parameter id="parameter_293" name="OCT20_KmP1" value="7.2e-005"/>
      <parameter id="parameter_294" name="OCT20_KmP2" value="8.7e-005"/>
      <parameter id="parameter_295" name="OCT20_KiS1" value="1.1e-005"/>
      <parameter id="parameter_296" name="OCT20_KiP2" value="8.7e-005"/>
      <parameter id="parameter_297" name="OCT20_Keq" value="160.98"/>
      <parameter id="parameter_298" name="OCT20_KcF" value="137.86"/>
      <parameter id="parameter_299" name="OCT20_KcR" value="87.253"/>
      <parameter id="parameter_301" name="ACD22_KmS1" value="3.9e-005"/>
      <parameter id="parameter_302" name="ACD22_KmS2" value="1.2e-007"/>
      <parameter id="parameter_303" name="ACD22_KmP1" value="1.08e-006"/>
      <parameter id="parameter_304" name="ACD22_KmP2" value="2.42e-005"/>
      <parameter id="parameter_305" name="ACD22_KiS1" value="7.6e-005"/>
      <parameter id="parameter_306" name="ACD22_KiS2" value="2.4e-007"/>
      <parameter id="parameter_307" name="ACD22_KiP1" value="7.53e-005"/>
      <parameter id="parameter_308" name="ACD22_KiP2" value="1.19e-005"/>
      <parameter id="parameter_309" name="ACD22_Keq" value="8.99"/>
      <parameter id="parameter_310" name="ACD22_KcF" value="2.18"/>
      <parameter id="parameter_311" name="ACD22_KcR" value="0.3"/>
      <parameter id="parameter_312" name="ECH22_KS" value="1.69e-005"/>
      <parameter id="parameter_313" name="ECH22_KP" value="1.21e-005"/>
      <parameter id="parameter_314" name="ECH22_KcF" value="8.91667"/>
      <parameter id="parameter_315" name="ECH22_KcR" value="2154.17"/>
      <parameter id="parameter_316" name="HCD22_KS" value="1.5e-006"/>
      <parameter id="parameter_317" name="HCD22_KcF" value="41.483333"/>
      <parameter id="parameter_318" name="OCT22_KmS1" value="1.1e-006"/>
      <parameter id="parameter_319" name="OCT22_KmS2" value="2.86e-005"/>
      <parameter id="parameter_320" name="OCT22_KmP1" value="7.2e-005"/>
      <parameter id="parameter_321" name="OCT22_KmP2" value="8.7e-005"/>
      <parameter id="parameter_322" name="OCT22_KiS1" value="1.1e-005"/>
      <parameter id="parameter_323" name="OCT22_KiP2" value="8.7e-005"/>
      <parameter id="parameter_324" name="OCT22_Keq" value="160.98"/>
      <parameter id="parameter_325" name="OCT22_KcF" value="137.86"/>
      <parameter id="parameter_326" name="OCT22_KcR" value="87.253"/>
      <parameter id="parameter_225" name="AcetylCoA_K1" value="3e-005"/>
      <parameter id="parameter_212" name="FADH_K1" value="4.6e-007"/>
      <parameter id="parameter_213" name="outputparameter" value="100000"/>
      <parameter id="parameter_214" name="NADH_K1" value="7.2e-005"/>
      <parameter id="parameter_215" name="zero" value="0"/>
      <parameter id="parameter_216" name="H_K1" value="1"/>
    </listOfParameters>
    <listOfReactions>
      <reaction id="reaction_2" name="Carnitine Palmitoyl Transferase 1 Reaction C16">
        <listOfReactants>
          <speciesReference species="species_7"/>
          <speciesReference species="species_18"/>
        </listOfReactants>
        <listOfProducts>
          <speciesReference species="species_1"/>
          <speciesReference species="species_8"/>
        </listOfProducts>
        <listOfModifiers>
          <modifierSpeciesReference species="species_2"/>
        </listOfModifiers>
        <kineticLaw>
          <math xmlns="http://www.w3.org/1998/Math/MathML">
            <apply>
              <times/>
              <ci> compartment_0 </ci>
              <apply>
                <ci> BetaOxRapidEquilibriumRandomBiBi </ci>
                <ci> species_7 </ci>
                <ci> species_18 </ci>
                <ci> parameter_188 </ci>
                <ci> parameter_182 </ci>
                <ci> parameter_183 </ci>
                <ci> parameter_186 </ci>
                <ci> species_2 </ci>
                <ci> species_1 </ci>
                <ci> species_8 </ci>
                <ci> parameter_189 </ci>
                <ci> parameter_184 </ci>
                <ci> parameter_185 </ci>
                <ci> parameter_187 </ci>
                <ci> parameter_190 </ci>
                <ci> parameter_191 </ci>
              </apply>
            </apply>
          </math>
        </kineticLaw>
      </reaction>
      <reaction id="reaction_3" name="Carnitine Palmitoyl Transferase 2 Reaction C16">
        <listOfReactants>
          <speciesReference species="species_10"/>
          <speciesReference species="species_9"/>
        </listOfReactants>
        <listOfProducts>
          <speciesReference species="species_6"/>
          <speciesReference species="species_19"/>
        </listOfProducts>
        <listOfModifiers>
          <modifierSpeciesReference species="species_89"/>
        </listOfModifiers>
        <kineticLaw>
          <math xmlns="http://www.w3.org/1998/Math/MathML">
            <apply>
              <times/>
              <ci> compartment_2 </ci>
              <apply>
                <ci> BetaOxOrderedBiBi </ci>
                <ci> parameter_210 </ci>
                <ci> parameter_211 </ci>
                <ci> species_89 </ci>
                <ci> species_10 </ci>
                <ci> species_9 </ci>
                <ci> species_6 </ci>
                <ci> species_19 </ci>
                <ci> parameter_209 </ci>
                <ci> parameter_205 </ci>
                <ci> parameter_204 </ci>
                <ci> parameter_203 </ci>
                <ci> parameter_202 </ci>
                <ci> parameter_201 </ci>
                <ci> parameter_208 </ci>
                <ci> parameter_207 </ci>
                <ci> parameter_206 </ci>
              </apply>
            </apply>
          </math>
        </kineticLaw>
      </reaction>
      <reaction id="reaction_4" name="Carnitine Carrier Reaction C16">
        <listOfReactants>
          <speciesReference species="species_1"/>
          <speciesReference species="species_6"/>
        </listOfReactants>
        <listOfProducts>
          <speciesReference species="species_10"/>
          <speciesReference species="species_7"/>
        </listOfProducts>
        <listOfModifiers>
          <modifierSpeciesReference species="species_90"/>
        </listOfModifiers>
        <kineticLaw>
          <math xmlns="http://www.w3.org/1998/Math/MathML">
            <apply>
              <ci> BetaOxCAC </ci>
              <ci> parameter_199 </ci>
              <ci> parameter_200 </ci>
              <ci> species_90 </ci>
              <ci> species_1 </ci>
              <ci> species_6 </ci>
              <ci> species_10 </ci>
              <ci> species_7 </ci>
              <ci> parameter_198 </ci>
              <ci> parameter_193 </ci>
              <ci> parameter_192 </ci>
              <ci> parameter_195 </ci>
              <ci> parameter_194 </ci>
              <ci> parameter_196 </ci>
              <ci> parameter_197 </ci>
            </apply>
          </math>
        </kineticLaw>
      </reaction>
      <reaction id="reaction_5" name="BetaOx_C16_Step1">
        <listOfReactants>
          <speciesReference species="species_19"/>
          <speciesReference species="species_86"/>
        </listOfReactants>
        <listOfProducts>
          <speciesReference species="species_4"/>
          <speciesReference species="species_20"/>
        </listOfProducts>
        <listOfModifiers>
          <modifierSpeciesReference species="species_76"/>
        </listOfModifiers>
        <kineticLaw>
          <math xmlns="http://www.w3.org/1998/Math/MathML">
            <apply>
              <times/>
              <ci> compartment_2 </ci>
              <apply>
                <ci> BetaOxOrderedBiBi </ci>
                <ci> parameter_75 </ci>
                <ci> parameter_76 </ci>
                <ci> species_76 </ci>
                <ci> species_19 </ci>
                <ci> species_86 </ci>
                <ci> species_4 </ci>
                <ci> species_20 </ci>
                <ci> parameter_74 </ci>
                <ci> parameter_70 </ci>
                <ci> parameter_67 </ci>
                <ci> parameter_66 </ci>
                <ci> parameter_69 </ci>
                <ci> parameter_68 </ci>
                <ci> parameter_73 </ci>
                <ci> parameter_72 </ci>
                <ci> parameter_71 </ci>
              </apply>
            </apply>
          </math>
        </kineticLaw>
      </reaction>
      <reaction id="reaction_6" name="BetaOx_C14_Step1">
        <listOfReactants>
          <speciesReference species="species_21"/>
          <speciesReference species="species_86"/>
        </listOfReactants>
        <listOfProducts>
          <speciesReference species="species_4"/>
          <speciesReference species="species_22"/>
        </listOfProducts>
        <listOfModifiers>
          <modifierSpeciesReference species="species_77"/>
        </listOfModifiers>
        <kineticLaw>
          <math xmlns="http://www.w3.org/1998/Math/MathML">
            <apply>
              <times/>
              <ci> compartment_2 </ci>
              <apply>
                <ci> BetaOxOrderedBiBi </ci>
                <ci> parameter_64 </ci>
                <ci> parameter_65 </ci>
                <ci> species_77 </ci>
                <ci> species_21 </ci>
                <ci> species_86 </ci>
                <ci> species_4 </ci>
                <ci> species_22 </ci>
                <ci> parameter_63 </ci>
                <ci> parameter_59 </ci>
                <ci> parameter_56 </ci>
                <ci> parameter_55 </ci>
                <ci> parameter_58 </ci>
                <ci> parameter_57 </ci>
                <ci> parameter_62 </ci>
                <ci> parameter_61 </ci>
                <ci> parameter_60 </ci>
              </apply>
            </apply>
          </math>
        </kineticLaw>
      </reaction>
      <reaction id="reaction_7" name="BetaOx_C12_Step1">
        <listOfReactants>
          <speciesReference species="species_23"/>
          <speciesReference species="species_86"/>
        </listOfReactants>
        <listOfProducts>
          <speciesReference species="species_4"/>
          <speciesReference species="species_24"/>
        </listOfProducts>
        <listOfModifiers>
          <modifierSpeciesReference species="species_78"/>
        </listOfModifiers>
        <kineticLaw>
          <math xmlns="http://www.w3.org/1998/Math/MathML">
            <apply>
              <times/>
              <ci> compartment_2 </ci>
              <apply>
                <ci> BetaOxOrderedBiBi </ci>
                <ci> parameter_53 </ci>
                <ci> parameter_54 </ci>
                <ci> species_78 </ci>
                <ci> species_23 </ci>
                <ci> species_86 </ci>
                <ci> species_4 </ci>
                <ci> species_24 </ci>
                <ci> parameter_52 </ci>
                <ci> parameter_48 </ci>
                <ci> parameter_45 </ci>
                <ci> parameter_44 </ci>
                <ci> parameter_47 </ci>
                <ci> parameter_46 </ci>
                <ci> parameter_51 </ci>
                <ci> parameter_50 </ci>
                <ci> parameter_49 </ci>
              </apply>
            </apply>
          </math>
        </kineticLaw>
      </reaction>
      <reaction id="reaction_8" name="BetaOx_C10_Step1">
        <listOfReactants>
          <speciesReference species="species_25"/>
          <speciesReference species="species_86"/>
        </listOfReactants>
        <listOfProducts>
          <speciesReference species="species_4"/>
          <speciesReference species="species_26"/>
        </listOfProducts>
        <listOfModifiers>
          <modifierSpeciesReference species="species_79"/>
        </listOfModifiers>
        <kineticLaw>
          <math xmlns="http://www.w3.org/1998/Math/MathML">
            <apply>
              <times/>
              <ci> compartment_2 </ci>
              <apply>
                <ci> BetaOxOrderedBiBi </ci>
                <ci> parameter_42 </ci>
                <ci> parameter_43 </ci>
                <ci> species_79 </ci>
                <ci> species_25 </ci>
                <ci> species_86 </ci>
                <ci> species_4 </ci>
                <ci> species_26 </ci>
                <ci> parameter_41 </ci>
                <ci> parameter_37 </ci>
                <ci> parameter_34 </ci>
                <ci> parameter_33 </ci>
                <ci> parameter_36 </ci>
                <ci> parameter_35 </ci>
                <ci> parameter_40 </ci>
                <ci> parameter_39 </ci>
                <ci> parameter_38 </ci>
              </apply>
            </apply>
          </math>
        </kineticLaw>
      </reaction>
      <reaction id="reaction_9" name="BetaOx_C8_Step1">
        <listOfReactants>
          <speciesReference species="species_27"/>
          <speciesReference species="species_86"/>
        </listOfReactants>
        <listOfProducts>
          <speciesReference species="species_4"/>
          <speciesReference species="species_28"/>
        </listOfProducts>
        <listOfModifiers>
          <modifierSpeciesReference species="species_80"/>
        </listOfModifiers>
        <kineticLaw>
          <math xmlns="http://www.w3.org/1998/Math/MathML">
            <apply>
              <times/>
              <ci> compartment_2 </ci>
              <apply>
                <ci> BetaOxOrderedBiBi </ci>
                <ci> parameter_31 </ci>
                <ci> parameter_32 </ci>
                <ci> species_80 </ci>
                <ci> species_27 </ci>
                <ci> species_86 </ci>
                <ci> species_4 </ci>
                <ci> species_28 </ci>
                <ci> parameter_30 </ci>
                <ci> parameter_26 </ci>
                <ci> parameter_23 </ci>
                <ci> parameter_22 </ci>
                <ci> parameter_25 </ci>
                <ci> parameter_24 </ci>
                <ci> parameter_29 </ci>
                <ci> parameter_28 </ci>
                <ci> parameter_27 </ci>
              </apply>
            </apply>
          </math>
        </kineticLaw>
      </reaction>
      <reaction id="reaction_10" name="BetaOx_C6_Step1">
        <listOfReactants>
          <speciesReference species="species_29"/>
          <speciesReference species="species_86"/>
        </listOfReactants>
        <listOfProducts>
          <speciesReference species="species_4"/>
          <speciesReference species="species_30"/>
        </listOfProducts>
        <listOfModifiers>
          <modifierSpeciesReference species="species_81"/>
        </listOfModifiers>
        <kineticLaw>
          <math xmlns="http://www.w3.org/1998/Math/MathML">
            <apply>
              <times/>
              <ci> compartment_2 </ci>
              <apply>
                <ci> BetaOxOrderedBiBi </ci>
                <ci> parameter_20 </ci>
                <ci> parameter_21 </ci>
                <ci> species_81 </ci>
                <ci> species_29 </ci>
                <ci> species_86 </ci>
                <ci> species_4 </ci>
                <ci> species_30 </ci>
                <ci> parameter_19 </ci>
                <ci> parameter_15 </ci>
                <ci> parameter_12 </ci>
                <ci> parameter_11 </ci>
                <ci> parameter_14 </ci>
                <ci> parameter_13 </ci>
                <ci> parameter_18 </ci>
                <ci> parameter_17 </ci>
                <ci> parameter_16 </ci>
              </apply>
            </apply>
          </math>
        </kineticLaw>
      </reaction>
      <reaction id="reaction_11" name="BetaOx_C4_Step1">
        <listOfReactants>
          <speciesReference species="species_31"/>
          <speciesReference species="species_86"/>
        </listOfReactants>
        <listOfProducts>
          <speciesReference species="species_4"/>
          <speciesReference species="species_32"/>
        </listOfProducts>
        <listOfModifiers>
          <modifierSpeciesReference species="species_82"/>
        </listOfModifiers>
        <kineticLaw>
          <math xmlns="http://www.w3.org/1998/Math/MathML">
            <apply>
              <times/>
              <ci> compartment_2 </ci>
              <apply>
                <ci> BetaOxOrderedBiBi </ci>
                <ci> parameter_9 </ci>
                <ci> parameter_10 </ci>
                <ci> species_82 </ci>
                <ci> species_31 </ci>
                <ci> species_86 </ci>
                <ci> species_4 </ci>
                <ci> species_32 </ci>
                <ci> parameter_8 </ci>
                <ci> parameter_4 </ci>
                <ci> parameter_1 </ci>
                <ci> parameter_0 </ci>
                <ci> parameter_3 </ci>
                <ci> parameter_2 </ci>
                <ci> parameter_7 </ci>
                <ci> parameter_6 </ci>
                <ci> parameter_5 </ci>
              </apply>
            </apply>
          </math>
        </kineticLaw>
      </reaction>
      <reaction id="reaction_12" name="BetaOx_C16_Step2">
        <listOfReactants>
          <speciesReference species="species_20"/>
          <speciesReference species="species_87"/>
        </listOfReactants>
        <listOfProducts>
          <speciesReference species="species_33"/>
          <speciesReference species="species_5"/>
        </listOfProducts>
        <listOfModifiers>
          <modifierSpeciesReference species="species_85"/>
        </listOfModifiers>
        <kineticLaw>
          <math xmlns="http://www.w3.org/1998/Math/MathML">
            <apply>
              <times/>
              <ci> compartment_2 </ci>
              <apply>
                <ci> BetaOxidationUniUniReversible </ci>
                <ci> parameter_103 </ci>
                <ci> parameter_102 </ci>
                <ci> species_20 </ci>
                <ci> parameter_104 </ci>
                <ci> parameter_101 </ci>
                <ci> species_33 </ci>
                <ci> species_85 </ci>
                <ci> parameter_215 </ci>
                <ci> species_87 </ci>
                <ci> species_5 </ci>
              </apply>
            </apply>
          </math>
        </kineticLaw>
      </reaction>
      <reaction id="reaction_13" name="BetaOx_C14_Step2">
        <listOfReactants>
          <speciesReference species="species_22"/>
          <speciesReference species="species_87"/>
        </listOfReactants>
        <listOfProducts>
          <speciesReference species="species_34"/>
          <speciesReference species="species_5"/>
        </listOfProducts>
        <listOfModifiers>
          <modifierSpeciesReference species="species_85"/>
        </listOfModifiers>
        <kineticLaw>
          <math xmlns="http://www.w3.org/1998/Math/MathML">
            <apply>
              <times/>
              <ci> compartment_2 </ci>
              <apply>
                <ci> BetaOxidationUniUniReversible </ci>
                <ci> parameter_99 </ci>
                <ci> parameter_98 </ci>
                <ci> species_22 </ci>
                <ci> parameter_100 </ci>
                <ci> parameter_97 </ci>
                <ci> species_34 </ci>
                <ci> species_85 </ci>
                <ci> parameter_215 </ci>
                <ci> species_87 </ci>
                <ci> species_5 </ci>
              </apply>
            </apply>
          </math>
        </kineticLaw>
      </reaction>
      <reaction id="reaction_14" name="BetaOx_C12_Step2">
        <listOfReactants>
          <speciesReference species="species_24"/>
          <speciesReference species="species_87"/>
        </listOfReactants>
        <listOfProducts>
          <speciesReference species="species_35"/>
          <speciesReference species="species_5"/>
        </listOfProducts>
        <listOfModifiers>
          <modifierSpeciesReference species="species_85"/>
        </listOfModifiers>
        <kineticLaw>
          <math xmlns="http://www.w3.org/1998/Math/MathML">
            <apply>
              <times/>
              <ci> compartment_2 </ci>
              <apply>
                <ci> BetaOxidationUniUniReversible </ci>
                <ci> parameter_95 </ci>
                <ci> parameter_94 </ci>
                <ci> species_24 </ci>
                <ci> parameter_96 </ci>
                <ci> parameter_93 </ci>
                <ci> species_35 </ci>
                <ci> species_85 </ci>
                <ci> parameter_215 </ci>
                <ci> species_87 </ci>
                <ci> species_5 </ci>
              </apply>
            </apply>
          </math>
        </kineticLaw>
      </reaction>
      <reaction id="reaction_15" name="BetaOx_C10_Step2">
        <listOfReactants>
          <speciesReference species="species_26"/>
          <speciesReference species="species_87"/>
        </listOfReactants>
        <listOfProducts>
          <speciesReference species="species_36"/>
          <speciesReference species="species_5"/>
        </listOfProducts>
        <listOfModifiers>
          <modifierSpeciesReference species="species_85"/>
        </listOfModifiers>
        <kineticLaw>
          <math xmlns="http://www.w3.org/1998/Math/MathML">
            <apply>
              <times/>
              <ci> compartment_2 </ci>
              <apply>
                <ci> BetaOxidationUniUniReversible </ci>
                <ci> parameter_91 </ci>
                <ci> parameter_90 </ci>
                <ci> species_26 </ci>
                <ci> parameter_92 </ci>
                <ci> parameter_89 </ci>
                <ci> species_36 </ci>
                <ci> species_85 </ci>
                <ci> parameter_215 </ci>
                <ci> species_87 </ci>
                <ci> species_5 </ci>
              </apply>
            </apply>
          </math>
        </kineticLaw>
      </reaction>
      <reaction id="reaction_16" name="BetaOx_C8_Step2">
        <listOfReactants>
          <speciesReference species="species_28"/>
          <speciesReference species="species_87"/>
        </listOfReactants>
        <listOfProducts>
          <speciesReference species="species_37"/>
          <speciesReference species="species_5"/>
        </listOfProducts>
        <listOfModifiers>
          <modifierSpeciesReference species="species_85"/>
        </listOfModifiers>
        <kineticLaw>
          <math xmlns="http://www.w3.org/1998/Math/MathML">
            <apply>
              <times/>
              <ci> compartment_2 </ci>
              <apply>
                <ci> BetaOxidationUniUniReversible </ci>
                <ci> parameter_87 </ci>
                <ci> parameter_86 </ci>
                <ci> species_28 </ci>
                <ci> parameter_88 </ci>
                <ci> parameter_85 </ci>
                <ci> species_37 </ci>
                <ci> species_85 </ci>
                <ci> parameter_215 </ci>
                <ci> species_87 </ci>
                <ci> species_5 </ci>
              </apply>
            </apply>
          </math>
        </kineticLaw>
      </reaction>
      <reaction id="reaction_17" name="BetaOx_C6_Step2">
        <listOfReactants>
          <speciesReference species="species_30"/>
          <speciesReference species="species_87"/>
        </listOfReactants>
        <listOfProducts>
          <speciesReference species="species_38"/>
          <speciesReference species="species_5"/>
        </listOfProducts>
        <listOfModifiers>
          <modifierSpeciesReference species="species_85"/>
        </listOfModifiers>
        <kineticLaw>
          <math xmlns="http://www.w3.org/1998/Math/MathML">
            <apply>
              <times/>
              <ci> compartment_2 </ci>
              <apply>
                <ci> BetaOxidationUniUniReversible </ci>
                <ci> parameter_83 </ci>
                <ci> parameter_82 </ci>
                <ci> species_30 </ci>
                <ci> parameter_84 </ci>
                <ci> parameter_81 </ci>
                <ci> species_38 </ci>
                <ci> species_85 </ci>
                <ci> parameter_215 </ci>
                <ci> species_87 </ci>
                <ci> species_5 </ci>
              </apply>
            </apply>
          </math>
        </kineticLaw>
      </reaction>
      <reaction id="reaction_18" name="BetaOx_C4_Step2">
        <listOfReactants>
          <speciesReference species="species_32"/>
          <speciesReference species="species_87"/>
        </listOfReactants>
        <listOfProducts>
          <speciesReference species="species_39"/>
          <speciesReference species="species_5"/>
        </listOfProducts>
        <listOfModifiers>
          <modifierSpeciesReference species="species_85"/>
        </listOfModifiers>
        <kineticLaw>
          <math xmlns="http://www.w3.org/1998/Math/MathML">
            <apply>
              <times/>
              <ci> compartment_2 </ci>
              <apply>
                <ci> BetaOxidationUniUniReversible </ci>
                <ci> parameter_79 </ci>
                <ci> parameter_78 </ci>
                <ci> species_32 </ci>
                <ci> parameter_80 </ci>
                <ci> parameter_77 </ci>
                <ci> species_39 </ci>
                <ci> species_85 </ci>
                <ci> parameter_215 </ci>
                <ci> species_87 </ci>
                <ci> species_5 </ci>
              </apply>
            </apply>
          </math>
        </kineticLaw>
      </reaction>
      <reaction id="reaction_19" name="BetaOx_C16_Step3" reversible="false">
        <listOfReactants>
          <speciesReference species="species_33"/>
          <speciesReference species="species_88"/>
        </listOfReactants>
        <listOfProducts>
          <speciesReference species="species_40"/>
          <speciesReference species="species_3"/>
        </listOfProducts>
        <listOfModifiers>
          <modifierSpeciesReference species="species_84"/>
        </listOfModifiers>
        <kineticLaw>
          <math xmlns="http://www.w3.org/1998/Math/MathML">
            <apply>
              <times/>
              <ci> compartment_2 </ci>
              <apply>
                <ci> BetaOxidationMichaelisUniUni </ci>
                <ci> parameter_118 </ci>
                <ci> species_84 </ci>
                <ci> species_33 </ci>
                <ci> parameter_117 </ci>
                <ci> parameter_215 </ci>
                <ci> species_88 </ci>
                <ci> species_40 </ci>
                <ci> species_3 </ci>
              </apply>
            </apply>
          </math>
        </kineticLaw>
      </reaction>
      <reaction id="reaction_20" name="BetaOx_C14_Step3" reversible="false">
        <listOfReactants>
          <speciesReference species="species_34"/>
          <speciesReference species="species_88"/>
        </listOfReactants>
        <listOfProducts>
          <speciesReference species="species_41"/>
          <speciesReference species="species_3"/>
        </listOfProducts>
        <listOfModifiers>
          <modifierSpeciesReference species="species_84"/>
        </listOfModifiers>
        <kineticLaw>
          <math xmlns="http://www.w3.org/1998/Math/MathML">
            <apply>
              <times/>
              <ci> compartment_2 </ci>
              <apply>
                <ci> BetaOxidationMichaelisUniUni </ci>
                <ci> parameter_116 </ci>
                <ci> species_84 </ci>
                <ci> species_34 </ci>
                <ci> parameter_115 </ci>
                <ci> parameter_215 </ci>
                <ci> species_88 </ci>
                <ci> species_41 </ci>
                <ci> species_3 </ci>
              </apply>
            </apply>
          </math>
        </kineticLaw>
      </reaction>
      <reaction id="reaction_21" name="BetaOx_C12_Step3" reversible="false">
        <listOfReactants>
          <speciesReference species="species_35"/>
          <speciesReference species="species_88"/>
        </listOfReactants>
        <listOfProducts>
          <speciesReference species="species_42"/>
          <speciesReference species="species_3"/>
        </listOfProducts>
        <listOfModifiers>
          <modifierSpeciesReference species="species_84"/>
        </listOfModifiers>
        <kineticLaw>
          <math xmlns="http://www.w3.org/1998/Math/MathML">
            <apply>
              <times/>
              <ci> compartment_2 </ci>
              <apply>
                <ci> BetaOxidationMichaelisUniUni </ci>
                <ci> parameter_114 </ci>
                <ci> species_84 </ci>
                <ci> species_35 </ci>
                <ci> parameter_113 </ci>
                <ci> parameter_215 </ci>
                <ci> species_88 </ci>
                <ci> species_42 </ci>
                <ci> species_3 </ci>
              </apply>
            </apply>
          </math>
        </kineticLaw>
      </reaction>
      <reaction id="reaction_22" name="BetaOx_C10_Step3" reversible="false">
        <listOfReactants>
          <speciesReference species="species_36"/>
          <speciesReference species="species_88"/>
        </listOfReactants>
        <listOfProducts>
          <speciesReference species="species_43"/>
          <speciesReference species="species_3"/>
        </listOfProducts>
        <listOfModifiers>
          <modifierSpeciesReference species="species_84"/>
        </listOfModifiers>
        <kineticLaw>
          <math xmlns="http://www.w3.org/1998/Math/MathML">
            <apply>
              <times/>
              <ci> compartment_2 </ci>
              <apply>
                <ci> BetaOxidationMichaelisUniUni </ci>
                <ci> parameter_112 </ci>
                <ci> species_84 </ci>
                <ci> species_36 </ci>
                <ci> parameter_111 </ci>
                <ci> parameter_215 </ci>
                <ci> species_88 </ci>
                <ci> species_43 </ci>
                <ci> species_3 </ci>
              </apply>
            </apply>
          </math>
        </kineticLaw>
      </reaction>
      <reaction id="reaction_23" name="BetaOx_C8_Step3" reversible="false">
        <listOfReactants>
          <speciesReference species="species_37"/>
          <speciesReference species="species_88"/>
        </listOfReactants>
        <listOfProducts>
          <speciesReference species="species_44"/>
          <speciesReference species="species_3"/>
        </listOfProducts>
        <listOfModifiers>
          <modifierSpeciesReference species="species_85"/>
        </listOfModifiers>
        <kineticLaw>
          <math xmlns="http://www.w3.org/1998/Math/MathML">
            <apply>
              <times/>
              <ci> compartment_2 </ci>
              <apply>
                <ci> BetaOxidationMichaelisUniUni </ci>
                <ci> parameter_108 </ci>
                <ci> species_85 </ci>
                <ci> species_37 </ci>
                <ci> parameter_109 </ci>
                <ci> parameter_215 </ci>
                <ci> species_88 </ci>
                <ci> species_44 </ci>
                <ci> species_3 </ci>
              </apply>
            </apply>
          </math>
        </kineticLaw>
      </reaction>
      <reaction id="reaction_24" name="BetaOx_C6_Step3" reversible="false">
        <listOfReactants>
          <speciesReference species="species_38"/>
          <speciesReference species="species_88"/>
        </listOfReactants>
        <listOfProducts>
          <speciesReference species="species_45"/>
          <speciesReference species="species_3"/>
        </listOfProducts>
        <listOfModifiers>
          <modifierSpeciesReference species="species_84"/>
        </listOfModifiers>
        <kineticLaw>
          <math xmlns="http://www.w3.org/1998/Math/MathML">
            <apply>
              <times/>
              <ci> compartment_2 </ci>
              <apply>
                <ci> BetaOxidationMichaelisUniUni </ci>
                <ci> parameter_108 </ci>
                <ci> species_84 </ci>
                <ci> species_38 </ci>
                <ci> parameter_107 </ci>
                <ci> parameter_215 </ci>
                <ci> species_88 </ci>
                <ci> species_45 </ci>
                <ci> species_3 </ci>
              </apply>
            </apply>
          </math>
        </kineticLaw>
      </reaction>
      <reaction id="reaction_25" name="BetaOx_C4_Step3" reversible="false">
        <listOfReactants>
          <speciesReference species="species_39"/>
          <speciesReference species="species_88"/>
        </listOfReactants>
        <listOfProducts>
          <speciesReference species="species_46"/>
          <speciesReference species="species_3"/>
        </listOfProducts>
        <listOfModifiers>
          <modifierSpeciesReference species="species_84"/>
        </listOfModifiers>
        <kineticLaw>
          <math xmlns="http://www.w3.org/1998/Math/MathML">
            <apply>
              <times/>
              <ci> compartment_2 </ci>
              <apply>
                <ci> BetaOxidationMichaelisUniUni </ci>
                <ci> parameter_106 </ci>
                <ci> species_84 </ci>
                <ci> species_39 </ci>
                <ci> parameter_105 </ci>
                <ci> parameter_215 </ci>
                <ci> species_88 </ci>
                <ci> species_46 </ci>
                <ci> species_3 </ci>
              </apply>
            </apply>
          </math>
        </kineticLaw>
      </reaction>
      <reaction id="reaction_26" name="BetaOx_C16_Step4">
        <listOfReactants>
          <speciesReference species="species_40"/>
          <speciesReference species="species_9"/>
        </listOfReactants>
        <listOfProducts>
          <speciesReference species="species_47"/>
          <speciesReference species="species_21"/>
        </listOfProducts>
        <listOfModifiers>
          <modifierSpeciesReference species="species_83"/>
        </listOfModifiers>
        <kineticLaw>
          <math xmlns="http://www.w3.org/1998/Math/MathML">
            <apply>
              <times/>
              <ci> compartment_2 </ci>
              <apply>
                <ci> BetaOxPingPongBiBi </ci>
                <ci> parameter_180 </ci>
                <ci> parameter_181 </ci>
                <ci> species_83 </ci>
                <ci> species_40 </ci>
                <ci> species_9 </ci>
                <ci> species_47 </ci>
                <ci> species_21 </ci>
                <ci> parameter_179 </ci>
                <ci> parameter_174 </ci>
                <ci> parameter_173 </ci>
                <ci> parameter_176 </ci>
                <ci> parameter_175 </ci>
                <ci> parameter_177 </ci>
                <ci> parameter_178 </ci>
              </apply>
            </apply>
          </math>
        </kineticLaw>
      </reaction>
      <reaction id="reaction_27" name="BetaOx_C14_Step4">
        <listOfReactants>
          <speciesReference species="species_41"/>
          <speciesReference species="species_9"/>
        </listOfReactants>
        <listOfProducts>
          <speciesReference species="species_47"/>
          <speciesReference species="species_23"/>
        </listOfProducts>
        <listOfModifiers>
          <modifierSpeciesReference species="species_83"/>
        </listOfModifiers>
        <kineticLaw>
          <math xmlns="http://www.w3.org/1998/Math/MathML">
            <apply>
              <times/>
              <ci> compartment_2 </ci>
              <apply>
                <ci> BetaOxPingPongBiBi </ci>
                <ci> parameter_171 </ci>
                <ci> parameter_172 </ci>
                <ci> species_83 </ci>
                <ci> species_41 </ci>
                <ci> species_9 </ci>
                <ci> species_47 </ci>
                <ci> species_23 </ci>
                <ci> parameter_170 </ci>
                <ci> parameter_165 </ci>
                <ci> parameter_164 </ci>
                <ci> parameter_167 </ci>
                <ci> parameter_166 </ci>
                <ci> parameter_168 </ci>
                <ci> parameter_169 </ci>
              </apply>
            </apply>
          </math>
        </kineticLaw>
      </reaction>
      <reaction id="reaction_28" name="BetaOx_C12_Step4">
        <listOfReactants>
          <speciesReference species="species_42"/>
          <speciesReference species="species_9"/>
        </listOfReactants>
        <listOfProducts>
          <speciesReference species="species_47"/>
          <speciesReference species="species_25"/>
        </listOfProducts>
        <listOfModifiers>
          <modifierSpeciesReference species="species_83"/>
        </listOfModifiers>
        <kineticLaw>
          <math xmlns="http://www.w3.org/1998/Math/MathML">
            <apply>
              <times/>
              <ci> compartment_2 </ci>
              <apply>
                <ci> BetaOxPingPongBiBi </ci>
                <ci> parameter_162 </ci>
                <ci> parameter_163 </ci>
                <ci> species_83 </ci>
                <ci> species_42 </ci>
                <ci> species_9 </ci>
                <ci> species_47 </ci>
                <ci> species_25 </ci>
                <ci> parameter_161 </ci>
                <ci> parameter_156 </ci>
                <ci> parameter_155 </ci>
                <ci> parameter_158 </ci>
                <ci> parameter_157 </ci>
                <ci> parameter_159 </ci>
                <ci> parameter_160 </ci>
              </apply>
            </apply>
          </math>
        </kineticLaw>
      </reaction>
      <reaction id="reaction_29" name="BetaOx_C10_Step4">
        <listOfReactants>
          <speciesReference species="species_43"/>
          <speciesReference species="species_9"/>
        </listOfReactants>
        <listOfProducts>
          <speciesReference species="species_47"/>
          <speciesReference species="species_27"/>
        </listOfProducts>
        <listOfModifiers>
          <modifierSpeciesReference species="species_83"/>
        </listOfModifiers>
        <kineticLaw>
          <math xmlns="http://www.w3.org/1998/Math/MathML">
            <apply>
              <times/>
              <ci> compartment_2 </ci>
              <apply>
                <ci> BetaOxPingPongBiBi </ci>
                <ci> parameter_153 </ci>
                <ci> parameter_154 </ci>
                <ci> species_83 </ci>
                <ci> species_43 </ci>
                <ci> species_9 </ci>
                <ci> species_47 </ci>
                <ci> species_27 </ci>
                <ci> parameter_152 </ci>
                <ci> parameter_147 </ci>
                <ci> parameter_146 </ci>
                <ci> parameter_149 </ci>
                <ci> parameter_148 </ci>
                <ci> parameter_150 </ci>
                <ci> parameter_151 </ci>
              </apply>
            </apply>
          </math>
        </kineticLaw>
      </reaction>
      <reaction id="reaction_30" name="BetaOx_C8_Step4">
        <listOfReactants>
          <speciesReference species="species_44"/>
          <speciesReference species="species_9"/>
        </listOfReactants>
        <listOfProducts>
          <speciesReference species="species_47"/>
          <speciesReference species="species_29"/>
        </listOfProducts>
        <listOfModifiers>
          <modifierSpeciesReference species="species_83"/>
        </listOfModifiers>
        <kineticLaw>
          <math xmlns="http://www.w3.org/1998/Math/MathML">
            <apply>
              <times/>
              <ci> compartment_2 </ci>
              <apply>
                <ci> BetaOxPingPongBiBi </ci>
                <ci> parameter_144 </ci>
                <ci> parameter_145 </ci>
                <ci> species_83 </ci>
                <ci> species_44 </ci>
                <ci> species_9 </ci>
                <ci> species_47 </ci>
                <ci> species_29 </ci>
                <ci> parameter_143 </ci>
                <ci> parameter_138 </ci>
                <ci> parameter_137 </ci>
                <ci> parameter_140 </ci>
                <ci> parameter_139 </ci>
                <ci> parameter_141 </ci>
                <ci> parameter_142 </ci>
              </apply>
            </apply>
          </math>
        </kineticLaw>
      </reaction>
      <reaction id="reaction_31" name="BetaOx_C6_Step4">
        <listOfReactants>
          <speciesReference species="species_45"/>
          <speciesReference species="species_9"/>
        </listOfReactants>
        <listOfProducts>
          <speciesReference species="species_47"/>
          <speciesReference species="species_31"/>
        </listOfProducts>
        <listOfModifiers>
          <modifierSpeciesReference species="species_83"/>
        </listOfModifiers>
        <kineticLaw>
          <math xmlns="http://www.w3.org/1998/Math/MathML">
            <apply>
              <times/>
              <ci> compartment_2 </ci>
              <apply>
                <ci> BetaOxPingPongBiBi </ci>
                <ci> parameter_135 </ci>
                <ci> parameter_136 </ci>
                <ci> species_83 </ci>
                <ci> species_45 </ci>
                <ci> species_9 </ci>
                <ci> species_47 </ci>
                <ci> species_31 </ci>
                <ci> parameter_134 </ci>
                <ci> parameter_129 </ci>
                <ci> parameter_128 </ci>
                <ci> parameter_131 </ci>
                <ci> parameter_130 </ci>
                <ci> parameter_132 </ci>
                <ci> parameter_133 </ci>
              </apply>
            </apply>
          </math>
        </kineticLaw>
      </reaction>
      <reaction id="reaction_32" name="BetaOx_C4_Step4">
        <listOfReactants>
          <speciesReference species="species_46"/>
          <speciesReference species="species_9"/>
        </listOfReactants>
        <listOfProducts>
          <speciesReference species="species_47" stoichiometry="2"/>
        </listOfProducts>
        <listOfModifiers>
          <modifierSpeciesReference species="species_83"/>
        </listOfModifiers>
        <kineticLaw>
          <math xmlns="http://www.w3.org/1998/Math/MathML">
            <apply>
              <times/>
              <ci> compartment_2 </ci>
              <apply>
                <ci> BetaOxPingPongBiBi </ci>
                <ci> parameter_126 </ci>
                <ci> parameter_127 </ci>
                <ci> species_83 </ci>
                <ci> species_46 </ci>
                <ci> species_9 </ci>
                <ci> species_47 </ci>
                <ci> species_47 </ci>
                <ci> parameter_125 </ci>
                <ci> parameter_120 </ci>
                <ci> parameter_119 </ci>
                <ci> parameter_122 </ci>
                <ci> parameter_121 </ci>
                <ci> parameter_123 </ci>
                <ci> parameter_124 </ci>
              </apply>
            </apply>
          </math>
        </kineticLaw>
      </reaction>
      <reaction id="reaction_33" name="Carnitine Palmitoyl Transferase 1 Reaction C14">
        <listOfReactants>
          <speciesReference species="species_7"/>
          <speciesReference species="species_13"/>
        </listOfReactants>
        <listOfProducts>
          <speciesReference species="species_12"/>
          <speciesReference species="species_8"/>
        </listOfProducts>
        <listOfModifiers>
          <modifierSpeciesReference species="species_2"/>
        </listOfModifiers>
        <kineticLaw>
          <math xmlns="http://www.w3.org/1998/Math/MathML">
            <apply>
              <times/>
              <ci> compartment_0 </ci>
              <apply>
                <ci> BetaOxRapidEquilibriumRandomBiBi </ci>
                <ci> species_7 </ci>
                <ci> species_13 </ci>
                <ci> parameter_188 </ci>
                <ci> parameter_182 </ci>
                <ci> parameter_183 </ci>
                <ci> parameter_186 </ci>
                <ci> species_2 </ci>
                <ci> species_12 </ci>
                <ci> species_8 </ci>
                <ci> parameter_189 </ci>
                <ci> parameter_184 </ci>
                <ci> parameter_185 </ci>
                <ci> parameter_187 </ci>
                <ci> parameter_190 </ci>
                <ci> parameter_191 </ci>
              </apply>
            </apply>
          </math>
        </kineticLaw>
      </reaction>
      <reaction id="reaction_34" name="Carnitine Palmitoyl Transferase 2 Reaction C14">
        <listOfReactants>
          <speciesReference species="species_11"/>
          <speciesReference species="species_9"/>
        </listOfReactants>
        <listOfProducts>
          <speciesReference species="species_6"/>
          <speciesReference species="species_21"/>
        </listOfProducts>
        <listOfModifiers>
          <modifierSpeciesReference species="species_89"/>
        </listOfModifiers>
        <kineticLaw>
          <math xmlns="http://www.w3.org/1998/Math/MathML">
            <apply>
              <times/>
              <ci> compartment_2 </ci>
              <apply>
                <ci> BetaOxOrderedBiBi </ci>
                <ci> parameter_210 </ci>
                <ci> parameter_211 </ci>
                <ci> species_89 </ci>
                <ci> species_11 </ci>
                <ci> species_9 </ci>
                <ci> species_6 </ci>
                <ci> species_21 </ci>
                <ci> parameter_209 </ci>
                <ci> parameter_205 </ci>
                <ci> parameter_204 </ci>
                <ci> parameter_203 </ci>
                <ci> parameter_202 </ci>
                <ci> parameter_201 </ci>
                <ci> parameter_208 </ci>
                <ci> parameter_207 </ci>
                <ci> parameter_206 </ci>
              </apply>
            </apply>
          </math>
        </kineticLaw>
      </reaction>
      <reaction id="reaction_35" name="Carnitine Carrier Reaction C14">
        <listOfReactants>
          <speciesReference species="species_12"/>
          <speciesReference species="species_6"/>
        </listOfReactants>
        <listOfProducts>
          <speciesReference species="species_11"/>
          <speciesReference species="species_7"/>
        </listOfProducts>
        <listOfModifiers>
          <modifierSpeciesReference species="species_90"/>
        </listOfModifiers>
        <kineticLaw>
          <math xmlns="http://www.w3.org/1998/Math/MathML">
            <apply>
              <ci> BetaOxCAC </ci>
              <ci> parameter_199 </ci>
              <ci> parameter_200 </ci>
              <ci> species_90 </ci>
              <ci> species_12 </ci>
              <ci> species_6 </ci>
              <ci> species_11 </ci>
              <ci> species_7 </ci>
              <ci> parameter_198 </ci>
              <ci> parameter_193 </ci>
              <ci> parameter_192 </ci>
              <ci> parameter_195 </ci>
              <ci> parameter_194 </ci>
              <ci> parameter_196 </ci>
              <ci> parameter_197 </ci>
            </apply>
          </math>
        </kineticLaw>
      </reaction>
      <reaction id="reaction_36" name="C12 support" reversible="false">
        <listOfReactants>
          <speciesReference species="species_52"/>
        </listOfReactants>
        <listOfProducts>
          <speciesReference species="species_23"/>
        </listOfProducts>
        <kineticLaw>
          <math xmlns="http://www.w3.org/1998/Math/MathML">
            <apply>
              <times/>
              <ci> compartment_2 </ci>
              <apply>
                <ci> BetaOxCsupport </ci>
                <ci> parameter_237 </ci>
                <ci> species_52 </ci>
              </apply>
            </apply>
          </math>
        </kineticLaw>
      </reaction>
      <reaction id="reaction_37" name="C10 support" reversible="false">
        <listOfReactants>
          <speciesReference species="species_53"/>
        </listOfReactants>
        <listOfProducts>
          <speciesReference species="species_25"/>
        </listOfProducts>
        <kineticLaw>
          <math xmlns="http://www.w3.org/1998/Math/MathML">
            <apply>
              <times/>
              <ci> compartment_2 </ci>
              <apply>
                <ci> BetaOxCsupport </ci>
                <ci> parameter_245 </ci>
                <ci> species_53 </ci>
              </apply>
            </apply>
          </math>
        </kineticLaw>
      </reaction>
      <reaction id="reaction_38" name="C8 support" reversible="false">
        <listOfReactants>
          <speciesReference species="species_49"/>
        </listOfReactants>
        <listOfProducts>
          <speciesReference species="species_27"/>
        </listOfProducts>
        <kineticLaw>
          <math xmlns="http://www.w3.org/1998/Math/MathML">
            <apply>
              <times/>
              <ci> compartment_2 </ci>
              <apply>
                <ci> BetaOxCsupport </ci>
                <ci> parameter_244 </ci>
                <ci> species_49 </ci>
              </apply>
            </apply>
          </math>
        </kineticLaw>
      </reaction>
      <reaction id="reaction_39" name="C6 support" reversible="false">
        <listOfReactants>
          <speciesReference species="species_50"/>
        </listOfReactants>
        <listOfProducts>
          <speciesReference species="species_29"/>
        </listOfProducts>
        <kineticLaw>
          <math xmlns="http://www.w3.org/1998/Math/MathML">
            <apply>
              <times/>
              <ci> compartment_2 </ci>
              <apply>
                <ci> BetaOxCsupport </ci>
                <ci> parameter_243 </ci>
                <ci> species_50 </ci>
              </apply>
            </apply>
          </math>
        </kineticLaw>
      </reaction>
      <reaction id="reaction_40" name="C4 support" reversible="false">
        <listOfReactants>
          <speciesReference species="species_51"/>
        </listOfReactants>
        <listOfProducts>
          <speciesReference species="species_31"/>
        </listOfProducts>
        <kineticLaw>
          <math xmlns="http://www.w3.org/1998/Math/MathML">
            <apply>
              <times/>
              <ci> compartment_2 </ci>
              <apply>
                <ci> BetaOxCsupport </ci>
                <ci> parameter_242 </ci>
                <ci> species_51 </ci>
              </apply>
            </apply>
          </math>
        </kineticLaw>
      </reaction>
      <reaction id="reaction_46" name="Carnitine Palmitoyl Transferase 1 Reaction C18">
        <listOfReactants>
          <speciesReference species="species_7"/>
          <speciesReference species="species_54"/>
        </listOfReactants>
        <listOfProducts>
          <speciesReference species="species_55"/>
          <speciesReference species="species_8"/>
        </listOfProducts>
        <listOfModifiers>
          <modifierSpeciesReference species="species_2"/>
        </listOfModifiers>
        <kineticLaw>
          <math xmlns="http://www.w3.org/1998/Math/MathML">
            <apply>
              <times/>
              <ci> compartment_0 </ci>
              <apply>
                <ci> BetaOxRapidEquilibriumRandomBiBi </ci>
                <ci> species_7 </ci>
                <ci> species_54 </ci>
                <ci> parameter_188 </ci>
                <ci> parameter_182 </ci>
                <ci> parameter_183 </ci>
                <ci> parameter_186 </ci>
                <ci> species_2 </ci>
                <ci> species_55 </ci>
                <ci> species_8 </ci>
                <ci> parameter_189 </ci>
                <ci> parameter_184 </ci>
                <ci> parameter_185 </ci>
                <ci> parameter_187 </ci>
                <ci> parameter_190 </ci>
                <ci> parameter_191 </ci>
              </apply>
            </apply>
          </math>
        </kineticLaw>
      </reaction>
      <reaction id="reaction_47" name="Carnitine Palmitoyl Transferase 2 Reaction C18">
        <listOfReactants>
          <speciesReference species="species_56"/>
          <speciesReference species="species_9"/>
        </listOfReactants>
        <listOfProducts>
          <speciesReference species="species_6"/>
          <speciesReference species="species_57"/>
        </listOfProducts>
        <listOfModifiers>
          <modifierSpeciesReference species="species_89"/>
        </listOfModifiers>
        <kineticLaw>
          <math xmlns="http://www.w3.org/1998/Math/MathML">
            <apply>
              <times/>
              <ci> compartment_2 </ci>
              <apply>
                <ci> BetaOxOrderedBiBi </ci>
                <ci> parameter_210 </ci>
                <ci> parameter_211 </ci>
                <ci> species_89 </ci>
                <ci> species_56 </ci>
                <ci> species_9 </ci>
                <ci> species_6 </ci>
                <ci> species_57 </ci>
                <ci> parameter_209 </ci>
                <ci> parameter_205 </ci>
                <ci> parameter_204 </ci>
                <ci> parameter_203 </ci>
                <ci> parameter_202 </ci>
                <ci> parameter_201 </ci>
                <ci> parameter_208 </ci>
                <ci> parameter_207 </ci>
                <ci> parameter_206 </ci>
              </apply>
            </apply>
          </math>
        </kineticLaw>
      </reaction>
      <reaction id="reaction_48" name="Carnitine Carrier Reaction C18">
        <listOfReactants>
          <speciesReference species="species_55"/>
          <speciesReference species="species_6"/>
        </listOfReactants>
        <listOfProducts>
          <speciesReference species="species_56"/>
          <speciesReference species="species_7"/>
        </listOfProducts>
        <listOfModifiers>
          <modifierSpeciesReference species="species_90"/>
        </listOfModifiers>
        <kineticLaw>
          <math xmlns="http://www.w3.org/1998/Math/MathML">
            <apply>
              <ci> BetaOxCAC </ci>
              <ci> parameter_199 </ci>
              <ci> parameter_200 </ci>
              <ci> species_90 </ci>
              <ci> species_55 </ci>
              <ci> species_6 </ci>
              <ci> species_56 </ci>
              <ci> species_7 </ci>
              <ci> parameter_198 </ci>
              <ci> parameter_193 </ci>
              <ci> parameter_192 </ci>
              <ci> parameter_195 </ci>
              <ci> parameter_194 </ci>
              <ci> parameter_196 </ci>
              <ci> parameter_197 </ci>
            </apply>
          </math>
        </kineticLaw>
      </reaction>
      <reaction id="reaction_49" name="BetaOx_C18_Step1">
        <listOfReactants>
          <speciesReference species="species_57"/>
          <speciesReference species="species_86"/>
        </listOfReactants>
        <listOfProducts>
          <speciesReference species="species_4"/>
          <speciesReference species="species_58"/>
        </listOfProducts>
        <listOfModifiers>
          <modifierSpeciesReference species="species_75"/>
        </listOfModifiers>
        <kineticLaw>
          <math xmlns="http://www.w3.org/1998/Math/MathML">
            <apply>
              <times/>
              <ci> compartment_2 </ci>
              <apply>
                <ci> BetaOxOrderedBiBi </ci>
                <ci> parameter_256 </ci>
                <ci> parameter_257 </ci>
                <ci> species_75 </ci>
                <ci> species_57 </ci>
                <ci> species_86 </ci>
                <ci> species_4 </ci>
                <ci> species_58 </ci>
                <ci> parameter_255 </ci>
                <ci> parameter_251 </ci>
                <ci> parameter_248 </ci>
                <ci> parameter_247 </ci>
                <ci> parameter_250 </ci>
                <ci> parameter_249 </ci>
                <ci> parameter_254 </ci>
                <ci> parameter_253 </ci>
                <ci> parameter_252 </ci>
              </apply>
            </apply>
          </math>
        </kineticLaw>
      </reaction>
      <reaction id="reaction_50" name="BetaOx_C18_Step2">
        <listOfReactants>
          <speciesReference species="species_58"/>
          <speciesReference species="species_87"/>
        </listOfReactants>
        <listOfProducts>
          <speciesReference species="species_59"/>
          <speciesReference species="species_5"/>
        </listOfProducts>
        <listOfModifiers>
          <modifierSpeciesReference species="species_85"/>
        </listOfModifiers>
        <kineticLaw>
          <math xmlns="http://www.w3.org/1998/Math/MathML">
            <apply>
              <times/>
              <ci> compartment_2 </ci>
              <apply>
                <ci> BetaOxidationUniUniReversible </ci>
                <ci> parameter_260 </ci>
                <ci> parameter_259 </ci>
                <ci> species_58 </ci>
                <ci> parameter_261 </ci>
                <ci> parameter_258 </ci>
                <ci> species_59 </ci>
                <ci> species_85 </ci>
                <ci> parameter_215 </ci>
                <ci> species_87 </ci>
                <ci> species_5 </ci>
              </apply>
            </apply>
          </math>
        </kineticLaw>
      </reaction>
      <reaction id="reaction_51" name="BetaOx_C18_Step3" reversible="false">
        <listOfReactants>
          <speciesReference species="species_59"/>
          <speciesReference species="species_88"/>
        </listOfReactants>
        <listOfProducts>
          <speciesReference species="species_60"/>
          <speciesReference species="species_3"/>
        </listOfProducts>
        <listOfModifiers>
          <modifierSpeciesReference species="species_84"/>
        </listOfModifiers>
        <kineticLaw>
          <math xmlns="http://www.w3.org/1998/Math/MathML">
            <apply>
              <times/>
              <ci> compartment_2 </ci>
              <apply>
                <ci> BetaOxidationMichaelisUniUni </ci>
                <ci> parameter_263 </ci>
                <ci> species_84 </ci>
                <ci> species_59 </ci>
                <ci> parameter_262 </ci>
                <ci> parameter_215 </ci>
                <ci> species_88 </ci>
                <ci> species_60 </ci>
                <ci> species_3 </ci>
              </apply>
            </apply>
          </math>
        </kineticLaw>
      </reaction>
      <reaction id="reaction_52" name="BetaOx_C18_Step4">
        <listOfReactants>
          <speciesReference species="species_60"/>
          <speciesReference species="species_9"/>
        </listOfReactants>
        <listOfProducts>
          <speciesReference species="species_47"/>
          <speciesReference species="species_19"/>
        </listOfProducts>
        <listOfModifiers>
          <modifierSpeciesReference species="species_83"/>
        </listOfModifiers>
        <kineticLaw>
          <math xmlns="http://www.w3.org/1998/Math/MathML">
            <apply>
              <times/>
              <ci> compartment_2 </ci>
              <apply>
                <ci> BetaOxPingPongBiBi </ci>
                <ci> parameter_271 </ci>
                <ci> parameter_272 </ci>
                <ci> species_83 </ci>
                <ci> species_60 </ci>
                <ci> species_9 </ci>
                <ci> species_47 </ci>
                <ci> species_19 </ci>
                <ci> parameter_270 </ci>
                <ci> parameter_265 </ci>
                <ci> parameter_264 </ci>
                <ci> parameter_267 </ci>
                <ci> parameter_266 </ci>
                <ci> parameter_268 </ci>
                <ci> parameter_269 </ci>
              </apply>
            </apply>
          </math>
        </kineticLaw>
      </reaction>
      <reaction id="reaction_53" name="Carnitine Palmitoyl Transferase 1 Reaction C20">
        <listOfReactants>
          <speciesReference species="species_7"/>
          <speciesReference species="species_61"/>
        </listOfReactants>
        <listOfProducts>
          <speciesReference species="species_62"/>
          <speciesReference species="species_8"/>
        </listOfProducts>
        <listOfModifiers>
          <modifierSpeciesReference species="species_2"/>
        </listOfModifiers>
        <kineticLaw>
          <math xmlns="http://www.w3.org/1998/Math/MathML">
            <apply>
              <times/>
              <ci> compartment_0 </ci>
              <apply>
                <ci> BetaOxRapidEquilibriumRandomBiBi </ci>
                <ci> species_7 </ci>
                <ci> species_61 </ci>
                <ci> parameter_188 </ci>
                <ci> parameter_182 </ci>
                <ci> parameter_183 </ci>
                <ci> parameter_186 </ci>
                <ci> species_2 </ci>
                <ci> species_62 </ci>
                <ci> species_8 </ci>
                <ci> parameter_189 </ci>
                <ci> parameter_184 </ci>
                <ci> parameter_185 </ci>
                <ci> parameter_187 </ci>
                <ci> parameter_190 </ci>
                <ci> parameter_191 </ci>
              </apply>
            </apply>
          </math>
        </kineticLaw>
      </reaction>
      <reaction id="reaction_54" name="Carnitine Palmitoyl Transferase 2 Reaction C20">
        <listOfReactants>
          <speciesReference species="species_63"/>
          <speciesReference species="species_9"/>
        </listOfReactants>
        <listOfProducts>
          <speciesReference species="species_6"/>
          <speciesReference species="species_64"/>
        </listOfProducts>
        <listOfModifiers>
          <modifierSpeciesReference species="species_89"/>
        </listOfModifiers>
        <kineticLaw>
          <math xmlns="http://www.w3.org/1998/Math/MathML">
            <apply>
              <times/>
              <ci> compartment_2 </ci>
              <apply>
                <ci> BetaOxOrderedBiBi </ci>
                <ci> parameter_210 </ci>
                <ci> parameter_211 </ci>
                <ci> species_89 </ci>
                <ci> species_63 </ci>
                <ci> species_9 </ci>
                <ci> species_6 </ci>
                <ci> species_64 </ci>
                <ci> parameter_209 </ci>
                <ci> parameter_205 </ci>
                <ci> parameter_204 </ci>
                <ci> parameter_203 </ci>
                <ci> parameter_202 </ci>
                <ci> parameter_201 </ci>
                <ci> parameter_208 </ci>
                <ci> parameter_207 </ci>
                <ci> parameter_206 </ci>
              </apply>
            </apply>
          </math>
        </kineticLaw>
      </reaction>
      <reaction id="reaction_55" name="Carnitine Carrier Reaction C20">
        <listOfReactants>
          <speciesReference species="species_62"/>
          <speciesReference species="species_6"/>
        </listOfReactants>
        <listOfProducts>
          <speciesReference species="species_63"/>
          <speciesReference species="species_7"/>
        </listOfProducts>
        <listOfModifiers>
          <modifierSpeciesReference species="species_90"/>
        </listOfModifiers>
        <kineticLaw>
          <math xmlns="http://www.w3.org/1998/Math/MathML">
            <apply>
              <ci> BetaOxCAC </ci>
              <ci> parameter_199 </ci>
              <ci> parameter_200 </ci>
              <ci> species_90 </ci>
              <ci> species_62 </ci>
              <ci> species_6 </ci>
              <ci> species_63 </ci>
              <ci> species_7 </ci>
              <ci> parameter_198 </ci>
              <ci> parameter_193 </ci>
              <ci> parameter_192 </ci>
              <ci> parameter_195 </ci>
              <ci> parameter_194 </ci>
              <ci> parameter_196 </ci>
              <ci> parameter_197 </ci>
            </apply>
          </math>
        </kineticLaw>
      </reaction>
      <reaction id="reaction_56" name="BetaOx_C20_Step1">
        <listOfReactants>
          <speciesReference species="species_64"/>
          <speciesReference species="species_86"/>
        </listOfReactants>
        <listOfProducts>
          <speciesReference species="species_4"/>
          <speciesReference species="species_65"/>
        </listOfProducts>
        <listOfModifiers>
          <modifierSpeciesReference species="species_48"/>
        </listOfModifiers>
        <kineticLaw>
          <math xmlns="http://www.w3.org/1998/Math/MathML">
            <apply>
              <times/>
              <ci> compartment_2 </ci>
              <apply>
                <ci> BetaOxOrderedBiBi </ci>
                <ci> parameter_283 </ci>
                <ci> parameter_284 </ci>
                <ci> species_48 </ci>
                <ci> species_64 </ci>
                <ci> species_86 </ci>
                <ci> species_4 </ci>
                <ci> species_65 </ci>
                <ci> parameter_282 </ci>
                <ci> parameter_278 </ci>
                <ci> parameter_275 </ci>
                <ci> parameter_274 </ci>
                <ci> parameter_277 </ci>
                <ci> parameter_276 </ci>
                <ci> parameter_281 </ci>
                <ci> parameter_280 </ci>
                <ci> parameter_279 </ci>
              </apply>
            </apply>
          </math>
        </kineticLaw>
      </reaction>
      <reaction id="reaction_57" name="BetaOx_C20_Step2">
        <listOfReactants>
          <speciesReference species="species_65"/>
          <speciesReference species="species_87"/>
        </listOfReactants>
        <listOfProducts>
          <speciesReference species="species_66"/>
          <speciesReference species="species_5"/>
        </listOfProducts>
        <listOfModifiers>
          <modifierSpeciesReference species="species_85"/>
        </listOfModifiers>
        <kineticLaw>
          <math xmlns="http://www.w3.org/1998/Math/MathML">
            <apply>
              <times/>
              <ci> compartment_2 </ci>
              <apply>
                <ci> BetaOxidationUniUniReversible </ci>
                <ci> parameter_287 </ci>
                <ci> parameter_286 </ci>
                <ci> species_65 </ci>
                <ci> parameter_288 </ci>
                <ci> parameter_285 </ci>
                <ci> species_66 </ci>
                <ci> species_85 </ci>
                <ci> parameter_215 </ci>
                <ci> species_87 </ci>
                <ci> species_5 </ci>
              </apply>
            </apply>
          </math>
        </kineticLaw>
      </reaction>
      <reaction id="reaction_58" name="BetaOx_C20_Step3" reversible="false">
        <listOfReactants>
          <speciesReference species="species_66"/>
          <speciesReference species="species_88"/>
        </listOfReactants>
        <listOfProducts>
          <speciesReference species="species_67"/>
          <speciesReference species="species_3"/>
        </listOfProducts>
        <listOfModifiers>
          <modifierSpeciesReference species="species_84"/>
        </listOfModifiers>
        <kineticLaw>
          <math xmlns="http://www.w3.org/1998/Math/MathML">
            <apply>
              <times/>
              <ci> compartment_2 </ci>
              <apply>
                <ci> BetaOxidationMichaelisUniUni </ci>
                <ci> parameter_290 </ci>
                <ci> species_84 </ci>
                <ci> species_66 </ci>
                <ci> parameter_289 </ci>
                <ci> parameter_215 </ci>
                <ci> species_88 </ci>
                <ci> species_67 </ci>
                <ci> species_3 </ci>
              </apply>
            </apply>
          </math>
        </kineticLaw>
      </reaction>
      <reaction id="reaction_59" name="BetaOx_C20_Step4">
        <listOfReactants>
          <speciesReference species="species_67"/>
          <speciesReference species="species_9"/>
        </listOfReactants>
        <listOfProducts>
          <speciesReference species="species_47"/>
          <speciesReference species="species_57"/>
        </listOfProducts>
        <listOfModifiers>
          <modifierSpeciesReference species="species_83"/>
        </listOfModifiers>
        <kineticLaw>
          <math xmlns="http://www.w3.org/1998/Math/MathML">
            <apply>
              <times/>
              <ci> compartment_2 </ci>
              <apply>
                <ci> BetaOxPingPongBiBi </ci>
                <ci> parameter_298 </ci>
                <ci> parameter_299 </ci>
                <ci> species_83 </ci>
                <ci> species_67 </ci>
                <ci> species_9 </ci>
                <ci> species_47 </ci>
                <ci> species_57 </ci>
                <ci> parameter_297 </ci>
                <ci> parameter_292 </ci>
                <ci> parameter_291 </ci>
                <ci> parameter_294 </ci>
                <ci> parameter_293 </ci>
                <ci> parameter_295 </ci>
                <ci> parameter_296 </ci>
              </apply>
            </apply>
          </math>
        </kineticLaw>
      </reaction>
      <reaction id="reaction_60" name="Carnitine Palmitoyl Transferase 1 Reaction C22">
        <listOfReactants>
          <speciesReference species="species_7"/>
          <speciesReference species="species_68"/>
        </listOfReactants>
        <listOfProducts>
          <speciesReference species="species_69"/>
          <speciesReference species="species_8"/>
        </listOfProducts>
        <listOfModifiers>
          <modifierSpeciesReference species="species_2"/>
        </listOfModifiers>
        <kineticLaw>
          <math xmlns="http://www.w3.org/1998/Math/MathML">
            <apply>
              <times/>
              <ci> compartment_0 </ci>
              <apply>
                <ci> BetaOxRapidEquilibriumRandomBiBi </ci>
                <ci> species_7 </ci>
                <ci> species_68 </ci>
                <ci> parameter_188 </ci>
                <ci> parameter_182 </ci>
                <ci> parameter_183 </ci>
                <ci> parameter_186 </ci>
                <ci> species_2 </ci>
                <ci> species_69 </ci>
                <ci> species_8 </ci>
                <ci> parameter_189 </ci>
                <ci> parameter_184 </ci>
                <ci> parameter_185 </ci>
                <ci> parameter_187 </ci>
                <ci> parameter_190 </ci>
                <ci> parameter_191 </ci>
              </apply>
            </apply>
          </math>
        </kineticLaw>
      </reaction>
      <reaction id="reaction_61" name="Carnitine Palmitoyl Transferase 2 Reaction C22">
        <listOfReactants>
          <speciesReference species="species_70"/>
          <speciesReference species="species_9"/>
        </listOfReactants>
        <listOfProducts>
          <speciesReference species="species_6"/>
          <speciesReference species="species_71"/>
        </listOfProducts>
        <listOfModifiers>
          <modifierSpeciesReference species="species_89"/>
        </listOfModifiers>
        <kineticLaw>
          <math xmlns="http://www.w3.org/1998/Math/MathML">
            <apply>
              <times/>
              <ci> compartment_2 </ci>
              <apply>
                <ci> BetaOxOrderedBiBi </ci>
                <ci> parameter_210 </ci>
                <ci> parameter_211 </ci>
                <ci> species_89 </ci>
                <ci> species_70 </ci>
                <ci> species_9 </ci>
                <ci> species_6 </ci>
                <ci> species_71 </ci>
                <ci> parameter_209 </ci>
                <ci> parameter_205 </ci>
                <ci> parameter_204 </ci>
                <ci> parameter_203 </ci>
                <ci> parameter_202 </ci>
                <ci> parameter_201 </ci>
                <ci> parameter_208 </ci>
                <ci> parameter_207 </ci>
                <ci> parameter_206 </ci>
              </apply>
            </apply>
          </math>
        </kineticLaw>
      </reaction>
      <reaction id="reaction_62" name="Carnitine Carrier Reaction C22">
        <listOfReactants>
          <speciesReference species="species_69"/>
          <speciesReference species="species_6"/>
        </listOfReactants>
        <listOfProducts>
          <speciesReference species="species_70"/>
          <speciesReference species="species_7"/>
        </listOfProducts>
        <listOfModifiers>
          <modifierSpeciesReference species="species_90"/>
        </listOfModifiers>
        <kineticLaw>
          <math xmlns="http://www.w3.org/1998/Math/MathML">
            <apply>
              <ci> BetaOxCAC </ci>
              <ci> parameter_199 </ci>
              <ci> parameter_200 </ci>
              <ci> species_90 </ci>
              <ci> species_69 </ci>
              <ci> species_6 </ci>
              <ci> species_70 </ci>
              <ci> species_7 </ci>
              <ci> parameter_198 </ci>
              <ci> parameter_193 </ci>
              <ci> parameter_192 </ci>
              <ci> parameter_195 </ci>
              <ci> parameter_194 </ci>
              <ci> parameter_196 </ci>
              <ci> parameter_197 </ci>
            </apply>
          </math>
        </kineticLaw>
      </reaction>
      <reaction id="reaction_63" name="BetaOx_C22_Step1">
        <listOfReactants>
          <speciesReference species="species_71"/>
          <speciesReference species="species_86"/>
        </listOfReactants>
        <listOfProducts>
          <speciesReference species="species_4"/>
          <speciesReference species="species_72"/>
        </listOfProducts>
        <listOfModifiers>
          <modifierSpeciesReference species="species_17"/>
        </listOfModifiers>
        <kineticLaw>
          <math xmlns="http://www.w3.org/1998/Math/MathML">
            <apply>
              <times/>
              <ci> compartment_2 </ci>
              <apply>
                <ci> BetaOxOrderedBiBi </ci>
                <ci> parameter_310 </ci>
                <ci> parameter_311 </ci>
                <ci> species_17 </ci>
                <ci> species_71 </ci>
                <ci> species_86 </ci>
                <ci> species_4 </ci>
                <ci> species_72 </ci>
                <ci> parameter_309 </ci>
                <ci> parameter_305 </ci>
                <ci> parameter_302 </ci>
                <ci> parameter_301 </ci>
                <ci> parameter_304 </ci>
                <ci> parameter_303 </ci>
                <ci> parameter_308 </ci>
                <ci> parameter_307 </ci>
                <ci> parameter_306 </ci>
              </apply>
            </apply>
          </math>
        </kineticLaw>
      </reaction>
      <reaction id="reaction_64" name="BetaOx_C22_Step2">
        <listOfReactants>
          <speciesReference species="species_72"/>
          <speciesReference species="species_87"/>
        </listOfReactants>
        <listOfProducts>
          <speciesReference species="species_73"/>
          <speciesReference species="species_5"/>
        </listOfProducts>
        <listOfModifiers>
          <modifierSpeciesReference species="species_85"/>
        </listOfModifiers>
        <kineticLaw>
          <math xmlns="http://www.w3.org/1998/Math/MathML">
            <apply>
              <times/>
              <ci> compartment_2 </ci>
              <apply>
                <ci> BetaOxidationUniUniReversible </ci>
                <ci> parameter_314 </ci>
                <ci> parameter_313 </ci>
                <ci> species_72 </ci>
                <ci> parameter_315 </ci>
                <ci> parameter_312 </ci>
                <ci> species_73 </ci>
                <ci> species_85 </ci>
                <ci> parameter_215 </ci>
                <ci> species_87 </ci>
                <ci> species_5 </ci>
              </apply>
            </apply>
          </math>
        </kineticLaw>
      </reaction>
      <reaction id="reaction_65" name="BetaOx_C22_Step3" reversible="false">
        <listOfReactants>
          <speciesReference species="species_73"/>
          <speciesReference species="species_88"/>
        </listOfReactants>
        <listOfProducts>
          <speciesReference species="species_74"/>
          <speciesReference species="species_3"/>
        </listOfProducts>
        <listOfModifiers>
          <modifierSpeciesReference species="species_84"/>
        </listOfModifiers>
        <kineticLaw>
          <math xmlns="http://www.w3.org/1998/Math/MathML">
            <apply>
              <times/>
              <ci> compartment_2 </ci>
              <apply>
                <ci> BetaOxidationMichaelisUniUni </ci>
                <ci> parameter_317 </ci>
                <ci> species_84 </ci>
                <ci> species_73 </ci>
                <ci> parameter_316 </ci>
                <ci> parameter_215 </ci>
                <ci> species_88 </ci>
                <ci> species_74 </ci>
                <ci> species_3 </ci>
              </apply>
            </apply>
          </math>
        </kineticLaw>
      </reaction>
      <reaction id="reaction_66" name="BetaOx_C22_Step4">
        <listOfReactants>
          <speciesReference species="species_74"/>
          <speciesReference species="species_9"/>
        </listOfReactants>
        <listOfProducts>
          <speciesReference species="species_47"/>
          <speciesReference species="species_64"/>
        </listOfProducts>
        <listOfModifiers>
          <modifierSpeciesReference species="species_83"/>
        </listOfModifiers>
        <kineticLaw>
          <math xmlns="http://www.w3.org/1998/Math/MathML">
            <apply>
              <times/>
              <ci> compartment_2 </ci>
              <apply>
                <ci> BetaOxPingPongBiBi </ci>
                <ci> parameter_325 </ci>
                <ci> parameter_326 </ci>
                <ci> species_83 </ci>
                <ci> species_74 </ci>
                <ci> species_9 </ci>
                <ci> species_47 </ci>
                <ci> species_64 </ci>
                <ci> parameter_324 </ci>
                <ci> parameter_319 </ci>
                <ci> parameter_318 </ci>
                <ci> parameter_321 </ci>
                <ci> parameter_320 </ci>
                <ci> parameter_322 </ci>
                <ci> parameter_323 </ci>
              </apply>
            </apply>
          </math>
        </kineticLaw>
      </reaction>
      <reaction id="reaction_0" name="ActetylCoAresReaction">
        <listOfReactants>
          <speciesReference species="species_47"/>
        </listOfReactants>
        <listOfProducts>
          <speciesReference species="species_0"/>
          <speciesReference species="species_9"/>
        </listOfProducts>
        <kineticLaw>
          <math xmlns="http://www.w3.org/1998/Math/MathML">
            <apply>
              <times/>
              <ci> compartment_2 </ci>
              <apply>
                <ci> BetaOxOutput1 </ci>
                <ci> parameter_213 </ci>
                <ci> species_47 </ci>
                <ci> parameter_225 </ci>
                <ci> parameter_215 </ci>
                <ci> species_0 </ci>
                <ci> parameter_215 </ci>
                <ci> species_9 </ci>
              </apply>
            </apply>
          </math>
        </kineticLaw>
      </reaction>
      <reaction id="reaction_1" name="FADH_ResReaction">
        <listOfReactants>
          <speciesReference species="species_4"/>
        </listOfReactants>
        <listOfProducts>
          <speciesReference species="species_15"/>
        </listOfProducts>
        <kineticLaw>
          <math xmlns="http://www.w3.org/1998/Math/MathML">
            <apply>
              <times/>
              <ci> compartment_2 </ci>
              <apply>
                <ci> BetaOxOutput </ci>
                <ci> parameter_213 </ci>
                <ci> species_4 </ci>
                <ci> parameter_212 </ci>
                <ci> parameter_215 </ci>
                <ci> species_15 </ci>
              </apply>
            </apply>
          </math>
        </kineticLaw>
      </reaction>
      <reaction id="reaction_41" name="NADH_ResReaction">
        <listOfReactants>
          <speciesReference species="species_3"/>
        </listOfReactants>
        <listOfProducts>
          <speciesReference species="species_14"/>
        </listOfProducts>
        <kineticLaw>
          <math xmlns="http://www.w3.org/1998/Math/MathML">
            <apply>
              <times/>
              <ci> compartment_2 </ci>
              <apply>
                <ci> BetaOxOutput </ci>
                <ci> parameter_213 </ci>
                <ci> species_3 </ci>
                <ci> parameter_214 </ci>
                <ci> parameter_215 </ci>
                <ci> species_14 </ci>
              </apply>
            </apply>
          </math>
        </kineticLaw>
      </reaction>
      <reaction id="reaction_42" name="H_ResReaction1">
        <listOfReactants>
          <speciesReference species="species_5"/>
        </listOfReactants>
        <listOfProducts>
          <speciesReference species="species_16"/>
        </listOfProducts>
        <kineticLaw>
          <math xmlns="http://www.w3.org/1998/Math/MathML">
            <apply>
              <times/>
              <ci> compartment_2 </ci>
              <apply>
                <ci> BetaOxOutput </ci>
                <ci> parameter_213 </ci>
                <ci> species_5 </ci>
                <ci> parameter_216 </ci>
                <ci> parameter_215 </ci>
                <ci> species_16 </ci>
              </apply>
            </apply>
          </math>
        </kineticLaw>
      </reaction>
    </listOfReactions>
  </model>
</sbml>
